# Supplementary material for: The Role of Selection in Shaping Diversity of Natural M. tuberculosis Populations
Source: PLoS Pathog. 2013 Aug 15;9(8):e1003543. doi: 10.1371/journal.ppat.1003543 (PMC3744410; doi:10.1371/journal.ppat.1003543)
Supplement: Table S1 — Accession numbers of genome sequences. (XLSX) [file ppat.1003543.s003.xlsx]

## Sheet: Sheet1
Sample name	NCBI Accession	Notes
M. bovis AF2122/97	NC_002945.3
M. bovis BCG Str. Korea 1168P	NC_020245.2
M. bovis BCG Str. Mexico	NC_016804.1
M. bovis BCG Str. Pasteur 1173P2	NC_008769.1
M. bovis BCG Str. Tokyo 172	NC_012207.1
M. canettii CIPT 140010059	NC_015848.1
M. canettii CIPT 140060008	NC_019950.1
M. canettii CIPT 140070008	NC_019965.1
M. canettii CIPT 140070010	NC_019951.1
M. canettii CIPT 140070017	NC_019952.1
M. canettii K116	PRJNA39969
M. leprae Br4923	NC_011896.1
M. leprae TN	NC_002677.1
M. marinum M	NC_010612.1
M. tuberculosis 00 1695	PRJNA52007	Drug susceptible
M. tuberculosis 02 1987	ABLM01000000	Drug susceptible
M. tuberculosis 11821 03	PRJNA52007
M. tuberculosis 4141 04	SRS004764
M. tuberculosis 4783 04	PRJNA52007
M. tuberculosis 5444 04	PRJNA52007
M. tuberculosis 91 0079	PRJNA52007	Drug susceptible
M. tuberculosis 94 M4241A	ABLL01000000	Drug susceptible
M. tuberculosis 95 0545	PRJNA52007	Drug susceptible
M. tuberculosis 98 1833	PRJNA52007	Drug susceptible
M. tuberculosis 98-R604 INH-RIF-EM	ABVM00000000	Resistant to 0.2ug/mL INH but susceptible to 1ug/mL INH; resistant to RIF (1ug/mL); susceptible to EMB (5ug/mL), STR (2ug/mL), KAN (5ug/mL), CAP (10ug/mL), ETH (10ug/mL), CIP (2ug/mL)
M. tuberculosis C	AAKR00000000	Drug susceptible
M. tuberculosis CDC 1551	NC_002755
M. tuberculosis CPHL A	ACHP00000000	Drug susceptible
M. tuberculosis EAS054	ABOV00000000	Drug susceptible
M. tuberculosis F11	NC_009565	INH resistant
M. tuberculosis GM 0981	PRJNA52007	Drug susceptible
M. tuberculosis GM 1503	ABQG00000000	Drug susceptible
M. tuberculosis H37Rv	NC_000962NT
M. tuberculosis Haarlem	NZ_AASN00000000
M. tuberculosis K21	PRJNA39969
M. tuberculosis K37	PRJNA39969
M. tuberculosis K49	PRJNA39969
M. tuberculosis K67	PRJNA39969
M. tuberculosis K85	ACHQ00000000	Drug susceptible
M. tuberculosis K93	PRJNA39969
M. tuberculosis KZN 4207	NC_016768	Drug susceptible
M. tuberculosis M4100A	PRJNA52007	Drug susceptible
M. tuberculosis SG1	SRS004766	Drug susceptible
M. tuberculosis SUMu001	ADHQ01000000	Drug susceptible
M. tuberculosis SUMu002	ADHR01000000	Drug susceptible
M. tuberculosis SUMu003	ADHS01000000	Drug susceptible
M. tuberculosis SUMu004	ADHT01000000	Drug susceptible
M. tuberculosis SUMu005	ADHU01000000	Drug susceptible
M. tuberculosis SUMu006	ADHV01000000	Drug susceptible
M. tuberculosis SUMu007	ADHW01000000	Drug susceptible
M. tuberculosis SUMu008	ADHX01000000	Drug susceptible
M. tuberculosis SUMu009	ADHY01000000	Drug susceptible
M. tuberculosis SUMu010	ADHZ01000000	Drug susceptible
M. tuberculosis SUMu011	ADIA01000000	Drug susceptible
M. tuberculosis SUMu012	ADIB01000000	Drug susceptible
M. tuberculosis T17	ABQH00000000	Drug susceptible
M. tuberculosis T46	ACHO00000000	Drug susceptible
M. tuberculosis T67	PRJNA52007	Drug susceptible
M. tuberculosis T83	PRJNA52007	Drug susceptible
M. tuberculosis T85	ABOW00000000	Drug susceptible
M. tuberculosis T92	ABLN00000000	Drug susceptible
M. tuberculosis W-148	ACSX00000000	Multi-drug resistant
M. ulcerans Agy99	NC_008611.1
