# Supplementary material for: The Role of Selection in Shaping Diversity of Natural M. tuberculosis Populations
Source: PLoS Pathog. 2013 Aug 15;9(8):e1003543. doi: 10.1371/journal.ppat.1003543 (PMC3744410; doi:10.1371/journal.ppat.1003543)
Supplement: Table S5 — List of genes in H37Rv with COG annotations. (TXT) [file ppat.1003543.s007.txt]

Rv0001	dnaA		1524	1	1524	+	chromosomal replication initiator protein	1	COG:L	Replication, recombination and repair
Rv0002	dnaN		1209	2052	3260	+	DNA polymerase III beta chain	1	COG:L	Replication, recombination and repair
Rv0003	recF		1158	3280	4437	+	DNA replication and repair protein	1	COG:L	Replication, recombination and repair
Rv0004			564	4434	4997	+	conserved hypothetical protein	1	COG:R	General function prediction only
Rv0005	gyrB		2145	5123	7267	+	DNA gyrase subunit B	1	COG:L	Replication, recombination and repair
Rv0006	gyrA		2517	7302	9818	+	DNA gyrase subunit A	1	COG:L	Replication, recombination and repair
Rv0009	ppiA		549	12468	13016	+	iron-regulated peptidyl-prolyl-cis-trans-isomerase A	1	COG:O	Posttranslational modification, protein turnover, chaperones
Rv0012			789	14089	14877	+	conserved membrane protein	1	COG:S	Function unknown
Rv0013	trpG		699	14914	15612	+	anthranilate synthase component II	1	COG:E	Amino acid transport and metabolism
Rv0013	trpG		699	14914	15612	+	anthranilate synthase component II	1	COG:H	Coenzyme transport and metabolism
Rv0014c	pknB	Rv0014	1881	15590	17470	-	transmembrane serine/threonine-protein kinase B	1	COG:K	Transcription
Rv0014c	pknB	Rv0014	1881	15590	17470	-	transmembrane serine/threonine-protein kinase B	1	COG:T	Signal transduction mechanisms
Rv0014c	pknB	Rv0014	1881	15590	17470	-	transmembrane serine/threonine-protein kinase B	1	COG:S	Function unknown
Rv0014c	pknB	Rv0014	1881	15590	17470	-	transmembrane serine/threonine-protein kinase B	1	COG:L	Replication, recombination and repair
Rv0014c	pknB	Rv0014	1881	15590	17470	-	transmembrane serine/threonine-protein kinase B	1	COG:R	General function prediction only
Rv0015c	pknA	Rv0015	1296	17467	18762	-	transmembrane serine/threonine-protein kinase A	1	COG:K	Transcription
Rv0015c	pknA	Rv0015	1296	17467	18762	-	transmembrane serine/threonine-protein kinase A	1	COG:T	Signal transduction mechanisms
Rv0015c	pknA	Rv0015	1296	17467	18762	-	transmembrane serine/threonine-protein kinase A	1	COG:R	General function prediction only
Rv0016c	pbpA	Rv0016	1476	18759	20234	-	penicillin-binding protein	1	COG:M	Cell wall/membrane/envelope biogenesis
Rv0018c	ppp	Rv0018	1545	21637	23181	-	serine/threonine phosphatase	1	COG:T	Signal transduction mechanisms
Rv0019c		Rv0019	468	23270	23737	-	conserved hypothetical protein	1	COG:T	Signal transduction mechanisms
Rv0020c	TB39.8	Rv0020	1584	23861	25444	-	conserved hypothetical protein	1	COG:T	Signal transduction mechanisms
Rv0021c		Rv0021	969	25913	26881	-	conserved hypothetical protein	1	COG:R	General function prediction only
Rv0023			771	27595	28365	+	transcriptional regulator	1	COG:K	Transcription
Rv0024			846	28362	29207	+	secreted protein	1	COG:M	Cell wall/membrane/envelope biogenesis
Rv0032	bioF2		2316	34295	36610	+	8-amino-7-oxononanoate synthase	1	COG:H	Coenzyme transport and metabolism
Rv0033	acpA		264	36607	36870	+	acyl carrier protein	1	COG:Q	Secondary metabolites biosynthesis, transport and catabolism
Rv0033	acpA		264	36607	36870	+	acyl carrier protein	1	COG:I	Lipid transport and metabolism
Rv0034			396	36867	37262	+	conserved hypothetical protein	1	COG:R	General function prediction only
Rv0035	fadD34		1689	37259	38947	+	fatty-acid-CoA ligase	1	COG:I	Lipid transport and metabolism
Rv0035	fadD34		1689	37259	38947	+	fatty-acid-CoA ligase	1	COG:Q	Secondary metabolites biosynthesis, transport and catabolism
Rv0038			609	41304	41912	+	conserved hypothetical protein	1	COG:K	Transcription
Rv0038			609	41304	41912	+	conserved hypothetical protein	1	Pfam	PF02622.8	DUF179	Uncharacterized ACR, COG1678
Rv0038			609	41304	41912	+	conserved hypothetical protein	1	Pfam	PF02622.7	DUF179	Uncharacterized ACR, COG1678
Rv0041	leuS		2910	43562	46471	+	leucyl-tRNA synthetase	1	COG:J	Translation, ribosomal structure and biogenesis
Rv0042c		Rv0042	627	46581	47207	-	transcriptional regulator, marR-family	1	COG:K	Transcription
Rv0043c		Rv0043	735	47366	48100	-	transcriptional regulator, gntR-family	1	COG:K	Transcription
Rv0044c		Rv0044	795	48233	49027	-	oxidoreductase	1	COG:C	Energy production and conversion
Rv0045c		Rv0045	897	49043	49939	-	hydrolase	1	COG:R	General function prediction only
Rv0047c		Rv0047	543	51185	51727	-	conserved hypothetical protein	1	COG:K	Transcription
Rv0050	ponA1		2037	53663	55699	+	bifunctional penicillin-binding protein	1	COG:M	Cell wall/membrane/envelope biogenesis
Rv0051			1683	55696	57378	+	conserved membrane protein	1	COG:S	Function unknown
Rv0052			564	57410	57973	+	conserved hypothetical protein	1	COG:R	General function prediction only
Rv0053	rpsF		291	58192	58482	+	30S ribosomal protein S6	1	COG:J	Translation, ribosomal structure and biogenesis
Rv0054	ssb		495	58586	59080	+	single-strand binding protein	1	COG:L	Replication, recombination and repair
Rv0056	rplI		459	59409	59867	+	50S ribosomal protein L9	1	COG:J	Translation, ribosomal structure and biogenesis
Rv0058	dnaB		2625	60396	63020	+	replicative DNA helicase	1	COG:L	Replication, recombination and repair
Rv0058	dnaB		2625	60396	63020	+	replicative DNA helicase	1	COG:L	Replication, recombination and repair
Rv0062	celA1		1143	65552	66694	+	cellulase	1	COG:G	Carbohydrate transport and metabolism
Rv0063			1440	66923	68362	+	oxidoreductase	1	COG:C	Energy production and conversion
Rv0065			402	71821	72222	+	conserved hypothetical protein	1	COG:R	General function prediction only
Rv0067c		Rv0067	570	74629	75198	-	transcriptional regulator, tetR-family	1	COG:K	Transcription
Rv0068			912	75301	76212	+	oxidoreductase	1	COG:R	General function prediction only
Rv0068			912	75301	76212	+	oxidoreductase	1	COG:Q	Secondary metabolites biosynthesis, transport and catabolism
Rv0068			912	75301	76212	+	oxidoreductase	1	COG:I	Lipid transport and metabolism
Rv0069c	sdaA	Rv0069	1386	76237	77622	-	L-serine dehydratase	1	COG:E	Amino acid transport and metabolism
Rv0070c	glyA2	Rv0070	1278	77619	78896	-	serine hydroxymethyltransferase 2	1	COG:E	Amino acid transport and metabolism
Rv0071			708	79486	80193	+	maturase	1	COG:L	Replication, recombination and repair
Rv0073			993	81676	82668	+	glutamine-transport ATP-binding protein ABC transporter	1	COG:V	Defense mechanisms
Rv0074			1236	82748	83983	+	conserved hypothetical protein	1	COG:Q	Secondary metabolites biosynthesis, transport and catabolism
Rv0075			1173	83996	85168	+	aminotransferase	1	COG:E	Amino acid transport and metabolism
Rv0077c		Rv0077	831	85636	86466	-	oxidoreductase	1	COG:R	General function prediction only
Rv0078			606	86528	87133	+	transcriptional regulator	1	COG:K	Transcription
Rv0082			480	89924	90403	+	oxidoreductase	1	COG:C	Energy production and conversion
Rv0083			1923	90400	92322	+	oxidoreductase	1	COG:P	Inorganic ion transport and metabolism
Rv0083			1923	90400	92322	+	oxidoreductase	1	COG:C	Energy production and conversion
Rv0084	hycD		951	92328	93278	+	formate hydrogenlyase	1	COG:C	Energy production and conversion
Rv0085	hycP		663	93289	93951	+	hydrogenase	1	COG:C	Energy production and conversion
Rv0086	hycQ		1467	93951	95417	+	hydrogenase	1	COG:P	Inorganic ion transport and metabolism
Rv0086	hycQ		1467	93951	95417	+	hydrogenase	1	COG:C	Energy production and conversion
Rv0087	hycE		1479	95414	96892	+	formate hydrogenase	1	COG:C	Energy production and conversion
Rv0087	hycE		1479	95414	96892	+	formate hydrogenase	1	COG:C	Energy production and conversion
Rv0089			594	97758	98351	+	methyltransferase/methylase	1	COG:R	General function prediction only
Rv0089			594	97758	98351	+	methyltransferase/methylase	1	COG:Q	Secondary metabolites biosynthesis, transport and catabolism
Rv0090			771	98480	99250	+	membrane protein	1	COG:S	Function unknown
Rv0091	mtn		768	99684	100451	+	bifunctional nucleosidase	1	COG:F	Nucleotide transport and metabolism
Rv0092	ctpA		2286	100583	102868	+	cation transporter P-type ATPase A	1	COG:P	Inorganic ion transport and metabolism
Rv0093c		Rv0093	849	102815	103663	-	conserved membrane protein	1	COG:S	Function unknown
Rv0097			870	106734	107603	+	oxidoreductase	1	COG:Q	Secondary metabolites biosynthesis, transport and catabolism
Rv0099	fadD10		1623	108156	109778	+	fatty-acid-CoA ligase	1	COG:I	Lipid transport and metabolism
Rv0099	fadD10		1623	108156	109778	+	fatty-acid-CoA ligase	1	COG:Q	Secondary metabolites biosynthesis, transport and catabolism
Rv0101	nrp		7539	110001	117539	+	peptide synthetase	1	COG:Q	Secondary metabolites biosynthesis, transport and catabolism
Rv0101	nrp		7539	110001	117539	+	peptide synthetase	1	COG:Q	Secondary metabolites biosynthesis, transport and catabolism
Rv0102			1986	117714	119699	+	conserved membrane protein	1	COG:S	Function unknown
Rv0103c	ctpB	Rv0103	2259	119915	122173	-	cation-transporter P-type ATPase B	1	COG:P	Inorganic ion transport and metabolism
Rv0104			1515	122317	123831	+	conserved hypothetical protein	1	COG:T	Signal transduction mechanisms
Rv0105c	rpmB1	Rv0105	285	123980	124264	-	50S ribosomal protein	1	COG:J	Translation, ribosomal structure and biogenesis
Rv0106			1197	124374	125570	+	conserved hypothetical protein	1	COG:R	General function prediction only
Rv0107c	ctpI	Rv0107	4899	125643	130541	-	cation-transporter ATPase I	1	COG:P	Inorganic ion transport and metabolism
Rv0107c	ctpI	Rv0107	4899	125643	130541	-	cation-transporter ATPase I	1	COG:P	Inorganic ion transport and metabolism
Rv0110			750	133020	133769	+	conserved membrane protein	1	COG:R	General function prediction only
Rv0111			2058	133950	136007	+	transmembrane acyltransferase	1	COG:I	Lipid transport and metabolism
Rv0112	gca		957	136289	137245	+	GDP-mannose 4,6-dehydratase	1	COG:M	Cell wall/membrane/envelope biogenesis
Rv0112	gca		957	136289	137245	+	GDP-mannose 4,6-dehydratase	1	COG:G	Carbohydrate transport and metabolism
Rv0113	gmhA		591	137319	137909	+	sedoheptulose-7-phosphate isomerase	1	COG:G	Carbohydrate transport and metabolism
Rv0114	gmhB		573	137941	138513	+	D-alpha,beta-D-heptose-1,7-biphosphate phosphatase	1	COG:E	Amino acid transport and metabolism
Rv0115	hddA		1161	138513	139673	+	D-alpha-D-heptose-7-phosphate kinase	1	COG:R	General function prediction only
Rv0116c		Rv0116	756	140267	141022	-	conserved membrane protein	1	COG:S	Function unknown
Rv0117	oxyS		945	141200	142144	+	oxidative stress response regulatory protein	1	COG:K	Transcription
Rv0118c	oxcA	Rv0118	1749	142128	143876	-	oxalyl-CoA decarboxylase	1	COG:H	Coenzyme transport and metabolism
Rv0118c	oxcA	Rv0118	1749	142128	143876	-	oxalyl-CoA decarboxylase	1	COG:E	Amino acid transport and metabolism
Rv0119	fadD7		1578	144049	145626	+	fatty-acid-CoA ligase	1	COG:I	Lipid transport and metabolism
Rv0119	fadD7		1578	144049	145626	+	fatty-acid-CoA ligase	1	COG:Q	Secondary metabolites biosynthesis, transport and catabolism
Rv0120c	fusA2	Rv0120	2145	145627	147771	-	elongation factor G	1	COG:J	Translation, ribosomal structure and biogenesis
Rv0125	pepA		1068	151148	152215	+	serine protease	1	COG:O	Posttranslational modification, protein turnover, chaperones
Rv0127			1368	154232	155599	+	conserved hypothetical protein	1	COG:G	Carbohydrate transport and metabolism
Rv0129c	fbpC	Rv0129	1023	156578	157600	-	secreted fibronectin-binding protein C antigen 85-C	1	COG:R	General function prediction only
Rv0130			456	157847	158302	+	conserved hypothetical protein	1	COG:I	Lipid transport and metabolism
Rv0131c	fadE1	Rv0131	1344	158315	159658	-	acyl-CoA dehydrogenase	1	COG:I	Lipid transport and metabolism
Rv0132c	fgd2	Rv0132	1083	159700	160782	-	F420-dependent glucose-6-phosphate dehydrogenase	1	COG:C	Energy production and conversion
Rv0134	ephF		903	161771	162673	+	epoxide hydrolase	1	COG:R	General function prediction only
Rv0135c		Rv0135	606	162644	163249	-	transcriptional regulator	1	COG:K	Transcription
Rv0136	cyp138		1326	163366	164691	+	cytochrome P450 138	1	COG:Q	Secondary metabolites biosynthesis, transport and catabolism
Rv0139			1023	165827	166849	+	oxidoreductase	1	COG:G	Carbohydrate transport and metabolism
Rv0139			1023	165827	166849	+	oxidoreductase	1	COG:M	Cell wall/membrane/envelope biogenesis
Rv0141c		Rv0141	411	167271	167681	-	hypothetical protein	1	COG:R	General function prediction only
Rv0142			927	167711	168637	+	conserved hypothetical protein	1	COG:L	Replication, recombination and repair
Rv0143c		Rv0143	1479	168704	170182	-	conserved membrane protein	1	COG:P	Inorganic ion transport and metabolism
Rv0144			843	170284	171126	+	transcriptional regulator, tetR-family	1	COG:K	Transcription
Rv0145			954	171215	172168	+	conserved hypothetical protein	1	COG:Q	Secondary metabolites biosynthesis, transport and catabolism
Rv0146			933	172211	173143	+	conserved hypothetical protein	1	COG:Q	Secondary metabolites biosynthesis, transport and catabolism
Rv0147			1521	173238	174758	+	aldehyde dehydrogenase NAD-dependent	1	COG:C	Energy production and conversion
Rv0148			861	174833	175693	+	short-chain type dehydrogenase/reductase	1	COG:R	General function prediction only
Rv0148			861	174833	175693	+	short-chain type dehydrogenase/reductase	1	COG:I	Lipid transport and metabolism
Rv0148			861	174833	175693	+	short-chain type dehydrogenase/reductase	1	COG:Q	Secondary metabolites biosynthesis, transport and catabolism
Rv0149			969	175700	176668	+	quinone oxidoreductase	1	COG:R	General function prediction only
Rv0149			969	175700	176668	+	quinone oxidoreductase	1	COG:C	Energy production and conversion
Rv0153c	ptbB	Rv0153	831	181155	181985	-	phosphotyrosine protein phosphatase ptpb	1	COG:T	Signal transduction mechanisms
Rv0154c	fadE2	Rv0154	1212	181987	183198	-	acyl-CoA dehydrogenase	1	COG:I	Lipid transport and metabolism
Rv0155	pntAa		1101	183622	184722	+	NAD(P) transhydrogenase alpha subunit	1	COG:C	Energy production and conversion
Rv0156	pntAb		333	184723	185055	+	NAD(P) transhydrogenase alpha subunit	1	COG:C	Energy production and conversion
Rv0158			645	186785	187429	+	transcriptional regulator, tetR-family	1	COG:K	Transcription
Rv0161			1350	190607	191956	+	oxidoreductase	1	COG:C	Energy production and conversion
Rv0162c	adhE1	Rv0162	1152	191984	193135	-	zinc-type alcohol dehydrogenase E subunit adhE	1	COG:C	Energy production and conversion
Rv0163			456	193117	193572	+	conserved hypothetical protein	1	COG:R	General function prediction only
Rv0164	TB18.5		486	193626	194111	+	conserved hypothetical protein	1	COG:I	Lipid transport and metabolism
Rv0165c		Rv0165	795	194144	194938	-	transcriptional regulator, gntR-family	1	COG:K	Transcription
Rv0166	fadD5		1665	194993	196657	+	fatty-acid-CoA ligase	1	COG:Q	Secondary metabolites biosynthesis, transport and catabolism
Rv0166	fadD5		1665	194993	196657	+	fatty-acid-CoA ligase	1	COG:I	Lipid transport and metabolism
Rv0169	mce1A		1365	198534	199898	+	MCE-family protein	1	COG:Q	Secondary metabolites biosynthesis, transport and catabolism
Rv0170	mce1B		1041	199895	200935	+	MCE-family protein	1	COG:Q	Secondary metabolites biosynthesis, transport and catabolism
Rv0171	mce1C		1548	200932	202479	+	MCE-family protein	1	COG:Q	Secondary metabolites biosynthesis, transport and catabolism
Rv0172	mce1D		1593	202476	204068	+	MCE-family protein	1	COG:Q	Secondary metabolites biosynthesis, transport and catabolism
Rv0173	lprK		1173	204065	205237	+	MCE-family lipoprotein mce1E	1	COG:Q	Secondary metabolites biosynthesis, transport and catabolism
Rv0174	mce1F		1548	205231	206778	+	MCE-family protein	1	COG:Q	Secondary metabolites biosynthesis, transport and catabolism
Rv0180c		Rv0180	1359	210892	212250	-	conserved membrane protein	1	COG:S	Function unknown
Rv0181c		Rv0181	735	212277	213011	-	conserved hypothetical protein	1	COG:R	General function prediction only
Rv0182c	sigG	Rv0182	1113	213028	214140	-	alternative RNA polymerase sigma factor	1	COG:K	Transcription
Rv0183			840	214088	214927	+	lysophospholipase	1	COG:I	Lipid transport and metabolism
Rv0187			663	218705	219367	+	O-methyltransferase	1	COG:R	General function prediction only
Rv0190			291	221871	222161	+	conserved hypothetical protein	1	COG:S	Function unknown
Rv0190			291	221871	222161	+	conserved hypothetical protein	1	Pfam	PF02583.9	DUF156	Uncharacterised BCR, COG1937
Rv0190			291	221871	222161	+	conserved hypothetical protein	1	Pfam	PF02583.10	DUF156	Uncharacterised BCR, COG1937
Rv0191			1242	222289	223530	+	conserved membrane protein	1	COG:G	Carbohydrate transport and metabolism
Rv0192			1101	223564	224664	+	conserved hypothetical protein	1	COG:S	Function unknown
Rv0194			3585	226878	230462	+	drugs-transport transmembrane ATP-binding protein ABC transporter	1	COG:V	Defense mechanisms
Rv0195			636	230899	231534	+	two component system transcriptional regulator, luxR-family	1	COG:T	Signal transduction mechanisms
Rv0195			636	230899	231534	+	two component system transcriptional regulator, luxR-family	1	COG:K	Transcription
Rv0197			2289	232231	234519	+	oxidoreductase	1	COG:C	Energy production and conversion
Rv0198c		Rv0198	1992	234516	236507	-	zinc metalloprotease	1	COG:O	Posttranslational modification, protein turnover, chaperones
Rv0202c	mmpL11	Rv0202	2901	238392	241292	-	transmembrane transport protein	1	COG:R	General function prediction only
Rv0204c		Rv0204	1239	241976	243214	-	conserved membrane protein	1	COG:S	Function unknown
Rv0205			1104	243384	244487	+	conserved membrane protein	1	COG:R	General function prediction only
Rv0206c	mmpL3	Rv0206	2835	244484	247318	-	transmembrane transport protein	1	COG:R	General function prediction only
Rv0208c	trmB	Rv0208	792	248115	248906	-	methlytransferase	1	COG:R	General function prediction only
Rv0211	pckA		1821	251782	253602	+	iron-regulated phosphoenolpyruvate carboxykinase	1	COG:C	Energy production and conversion
Rv0212c	nadR	Rv0212	972	253669	254640	-	asnC-family transcriptional regulator	1	COG:H	Coenzyme transport and metabolism
Rv0212c	nadR	Rv0212	972	253669	254640	-	asnC-family transcriptional regulator	1	COG:H	Coenzyme transport and metabolism
Rv0213c		Rv0213	1314	254637	255950	-	methyltransferase/methylase	1	COG:C	Energy production and conversion
Rv0214	fadD4		1614	256064	257677	+	fatty-acid-CoA ligase	1	COG:I	Lipid transport and metabolism
Rv0214	fadD4		1614	256064	257677	+	fatty-acid-CoA ligase	1	COG:Q	Secondary metabolites biosynthesis, transport and catabolism
Rv0215c	fadE3	Rv0215	1074	257783	258856	-	acyl-CoA dehydrogenase	1	COG:I	Lipid transport and metabolism
Rv0216			1014	258913	259926	+	conserved hypothetical protein	1	COG:I	Lipid transport and metabolism
Rv0217c	lipW	Rv0217	909	259923	260831	-	esterase	1	COG:I	Lipid transport and metabolism
Rv0218			1329	260924	262252	+	conserved membrane protein	1	COG:R	General function prediction only
Rv0220	lipC		1212	262812	264023	+	esterase	1	COG:I	Lipid transport and metabolism
Rv0222	echA1		789	265507	266295	+	enoyl-CoA hydratase	1	COG:I	Lipid transport and metabolism
Rv0223c		Rv0223	1464	266301	267764	-	aldehyde dehydrogenase	1	COG:C	Energy production and conversion
Rv0224c		Rv0224	765	267863	268627	-	methyltransferase/methylase	1	COG:R	General function prediction only
Rv0224c		Rv0224	765	267863	268627	-	methyltransferase/methylase	1	COG:Q	Secondary metabolites biosynthesis, transport and catabolism
Rv0225			1155	268663	269817	+	conserved hypothetical protein	1	COG:M	Cell wall/membrane/envelope biogenesis
Rv0228			1224	273055	274278	+	membrane acyltransferase	1	COG:I	Lipid transport and metabolism
Rv0229c		Rv0229	681	274306	274986	-	conserved membrane protein	1	COG:R	General function prediction only
Rv0229c		Rv0229	681	274306	274986	-	conserved membrane protein	1	TBPWY:GLYCOGENSYNTH-PWY	glycogen biosynthesis I (from ADP-D-Glucose)
Rv0229c		Rv0229	681	274306	274986	-	conserved membrane protein	1	TBRXN:GLYCOGEN-BRANCH-RXN	a 1,4-&alpha;-D-glucan &rarr; a glycogen
Rv0230c	php	Rv0230	981	274983	275963	-	phosphotriesterase	1	COG:R	General function prediction only
Rv0231	fadE4		1707	276058	277764	+	acyl-CoA dehydrogenase	1	COG:I	Lipid transport and metabolism
Rv0232			690	277899	278588	+	transcriptional regulator, tetR/acrR-family	1	COG:K	Transcription
Rv0233	nrdB		945	278585	279529	+	ribonucleoside-diphosphate reductase beta chain	1	COG:F	Nucleotide transport and metabolism
Rv0234c	gabD1	Rv0234	1536	279605	281140	-	succinate-semialdehyde dehydrogenase dependent	1	COG:C	Energy production and conversion
Rv0238			615	288428	289042	+	transcriptional regulator, tetR-family	1	COG:K	Transcription
Rv0240			438	289345	289782	+	conserved hypothetical protein	1	COG:R	General function prediction only
Rv0241c		Rv0241	843	289812	290654	-	conserved hypothetical protein	1	COG:I	Lipid transport and metabolism
Rv0242c	fabG	Rv0242	1365	290665	292029	-	3-oxoacyl-[acyl-carrier protein] reductase fabG4	1	COG:R	General function prediction only
Rv0242c	fabG	Rv0242	1365	290665	292029	-	3-oxoacyl-[acyl-carrier protein] reductase fabG4	1	COG:I	Lipid transport and metabolism
Rv0242c	fabG	Rv0242	1365	290665	292029	-	3-oxoacyl-[acyl-carrier protein] reductase fabG4	1	COG:Q	Secondary metabolites biosynthesis, transport and catabolism
Rv0243	fadA2		1323	292171	293493	+	acetyl-CoA acyltransferase	1	COG:I	Lipid transport and metabolism
Rv0244c	fadE5	Rv0244	1836	293798	295633	-	acyl-CoA dehydrogenase	1	COG:I	Lipid transport and metabolism
Rv0245			489	296005	296493	+	oxidoreductase	1	COG:R	General function prediction only
Rv0247c		Rv0247	747	298116	298862	-	succinate dehydrogenase iron-sulfur subunit	1	COG:C	Energy production and conversion
Rv0248c		Rv0248	1941	298863	300803	-	succinate dehydrogenase iron-sulfur subunit	1	COG:C	Energy production and conversion
Rv0251c	hsp	Rv0251	480	302173	302652	-	heat shock protein	1	COG:O	Posttranslational modification, protein turnover, chaperones
Rv0252	nirB		2562	302866	305427	+	nitrite reductase large subunit	1	COG:C	Energy production and conversion
Rv0253	nirD		357	305453	305809	+	nitrite reductase small subunit	1	COG:P	Inorganic ion transport and metabolism
Rv0253	nirD		357	305453	305809	+	nitrite reductase small subunit	1	COG:R	General function prediction only
Rv0254c	cobU	Rv0254	525	305825	306349	-	bifunctional cobalamin biosynthesis protein	1	COG:H	Coenzyme transport and metabolism
Rv0255c	cobQ1	Rv0255	1485	306374	307858	-	cobyric acid synthase	1	COG:H	Coenzyme transport and metabolism
Rv0259c		Rv0259	744	310774	311517	-	conserved hypothetical protein	1	COG:S	Function unknown
Rv0260c		Rv0260	1146	311514	312659	-	transcriptional regulator	1	COG:H	Coenzyme transport and metabolism
Rv0260c		Rv0260	1146	311514	312659	-	transcriptional regulator	1	COG:T	Signal transduction mechanisms
Rv0260c		Rv0260	1146	311514	312659	-	transcriptional regulator	1	COG:K	Transcription
Rv0261c	narK3	Rv0261	1410	312759	314168	-	membrane nitrite extrusion protein	1	COG:P	Inorganic ion transport and metabolism
Rv0265c		Rv0265	993	316511	317503	-	periplasmic iron-transport lipoprotein	1	COG:P	Inorganic ion transport and metabolism
Rv0266c	oplA	Rv0266	3630	317525	321154	-	5-oxoprolinase	1	COG:E	Amino acid transport and metabolism
Rv0266c	oplA	Rv0266	3630	317525	321154	-	5-oxoprolinase	1	COG:Q	Secondary metabolites biosynthesis, transport and catabolism
Rv0267	narU		1392	321331	322722	+	membrane nitrite extrusion protein	1	COG:P	Inorganic ion transport and metabolism
Rv0268c		Rv0268	510	322764	323273	-	hypothetical protein	1	COG:D	Cell cycle control, cell division, chromosome partitioning
Rv0269c		Rv0269	1194	323338	324531	-	conserved hypothetical protein	1	COG:L	Replication, recombination and repair
Rv0270	fadD2		1683	324567	326249	+	fatty-acid-CoA ligase	1	COG:Q	Secondary metabolites biosynthesis, transport and catabolism
Rv0270	fadD2		1683	324567	326249	+	fatty-acid-CoA ligase	1	COG:I	Lipid transport and metabolism
Rv0271c	fadE6	Rv0271	2196	326266	328461	-	acyl-CoA dehydrogenase	1	COG:I	Lipid transport and metabolism
Rv0273c		Rv0273	621	329705	330325	-	transcriptional regulator	1	COG:K	Transcription
Rv0274			582	330422	331003	+	conserved hypothetical protein	1	COG:E	Amino acid transport and metabolism
Rv0276			921	331748	332668	+	conserved hypothetical protein	1	COG:S	Function unknown
Rv0281			909	340998	341906	+	conserved hypothetical protein	1	COG:Q	Secondary metabolites biosynthesis, transport and catabolism
Rv0282			1896	342130	344025	+	conserved hypothetical protein	1	COG:O	Posttranslational modification, protein turnover, chaperones
Rv0288	esxH		291	351848	352138	+	low molecular weight protein antigen 7	1	COG:S	Function unknown
Rv0291	mycP3		1386	354498	355883	+	membrane-anchored mycosin	1	COG:O	Posttranslational modification, protein turnover, chaperones
Rv0294	tam		786	358171	358956	+	trans-aconitate methyltransferase	1	COG:R	General function prediction only
Rv0295c		Rv0295	804	358945	359748	-	conserved hypothetical protein	1	COG:S	Function unknown
Rv0296c		Rv0296	1398	359758	361155	-	sulfatase	1	COG:P	Inorganic ion transport and metabolism
Rv0301			426	364044	364469	+	conserved hypothetical protein	1	COG:R	General function prediction only
Rv0302			633	364605	365237	+	transcriptional regulator, tetR/acrR-family	1	COG:K	Transcription
Rv0303			909	365234	366142	+	dehydrogenase/reductase	1	COG:R	General function prediction only
Rv0303			909	365234	366142	+	dehydrogenase/reductase	1	COG:Q	Secondary metabolites biosynthesis, transport and catabolism
Rv0303			909	365234	366142	+	dehydrogenase/reductase	1	COG:I	Lipid transport and metabolism
Rv0305c	PPE6	Rv0305	2892	372820	375711	-	PPE family protein	1	COG:N	Cell motility
Rv0306			672	375914	376585	+	oxidoreductase	1	COG:C	Energy production and conversion
Rv0308			717	377113	377829	+	conserved membrane protein	1	COG:I	Lipid transport and metabolism
Rv0309			657	377931	378587	+	hypothetical exported protein	1	COG:S	Function unknown
Rv0312			1863	380556	382418	+	conserved proline and threonine rich protein	1	COG:O	Posttranslational modification, protein turnover, chaperones
Rv0315			885	383602	384486	+	beta-1,3-glucanase precursor	1	COG:G	Carbohydrate transport and metabolism
Rv0316			615	384535	385149	+	muconolactone isomerase	1	COG:Q	Secondary metabolites biosynthesis, transport and catabolism
Rv0317c	glpQ2	Rv0317	771	385173	385943	-	glycerophosphoryl diester phosphodiesterase	1	COG:C	Energy production and conversion
Rv0318c		Rv0318	795	386305	387099	-	conserved membrane protein	1	COG:P	Inorganic ion transport and metabolism
Rv0319	pcp		669	387148	387816	+	pyrrolidone-carboxylate peptidase	1	COG:O	Posttranslational modification, protein turnover, chaperones
Rv0321	dcd		573	388582	389154	+	deoxycytidine triphosphate deaminase	1	COG:F	Nucleotide transport and metabolism
Rv0322	udgA		1332	389260	390591	+	UDP-glucose 6-dehydrogenase	1	COG:M	Cell wall/membrane/envelope biogenesis
Rv0323c		Rv0323	672	390580	391251	-	conserved hypothetical protein	1	COG:S	Function unknown
Rv0324			681	391352	392032	+	transcriptional regulator, arsR-family	1	COG:P	Inorganic ion transport and metabolism
Rv0324			681	391352	392032	+	transcriptional regulator, arsR-family	1	COG:K	Transcription
Rv0327c	cyp135A1	Rv0327	1350	392696	394045	-	cytochrome P450 135A1	1	COG:Q	Secondary metabolites biosynthesis, transport and catabolism
Rv0328			603	394111	394713	+	transcriptional regulator, tetR/acrR-family	1	COG:K	Transcription
Rv0330c		Rv0330	741	395347	396087	-	hypothetical protein	1	COG:K	Transcription
Rv0331			1167	396201	397367	+	dehydrogenase/reductase	1	COG:R	General function prediction only
Rv0334	rmlA		867	398658	399524	+	alpha-D-glucose-1-phosphate thymidylyltransferase	1	COG:M	Cell wall/membrane/envelope biogenesis
Rv0337c	aspC	Rv0337	1290	401873	403162	-	aspartate aminotransferase	1	COG:E	Amino acid transport and metabolism
Rv0338c		Rv0338	2649	403193	405841	-	iron-sulfur-binding reductase	1	COG:C	Energy production and conversion
Rv0339c		Rv0339	2499	405950	408448	-	transcriptional regulator	1	COG:K	Transcription
Rv0339c		Rv0339	2499	405950	408448	-	transcriptional regulator	1	COG:T	Signal transduction mechanisms
Rv0339c		Rv0339	2499	405950	408448	-	transcriptional regulator	1	COG:K	Transcription
Rv0342	iniA		1923	410838	412760	+	isoniazid inductible gene protein	1	COG:R	General function prediction only
Rv0343	iniC		1482	412757	414238	+	isoniazid inductible gene protein	1	COG:R	General function prediction only
Rv0345			411	415050	415460	+	conserved hypothetical protein	1	COG:R	General function prediction only
Rv0346c	ansP2	Rv0346	1464	415502	416965	-	L-asparagine permease	1	COG:E	Amino acid transport and metabolism
Rv0350	dnaK		1878	419835	421712	+	chaperone protein	1	COG:O	Posttranslational modification, protein turnover, chaperones
Rv0351	grpE		708	421709	422416	+	chaperone	1	COG:O	Posttranslational modification, protein turnover, chaperones
Rv0352	dnaJ1		1188	422452	423639	+	chaperone protein	1	COG:O	Posttranslational modification, protein turnover, chaperones
Rv0353	hspR		381	423639	424019	+	merR-family heat shock protein transcriptional repressor	1	COG:K	Transcription
Rv0355c	PPE8	Rv0355	9903	424777	434679	-	PPE family protein	1	COG:N	Cell motility
Rv0356c		Rv0356	645	434830	435474	-	conserved hypothetical protein	1	COG:Q	Secondary metabolites biosynthesis, transport and catabolism
Rv0359			780	437518	438297	+	conserved membrane protein	1	COG:R	General function prediction only
Rv0362	mgtE		1383	439871	441253	+	Mg2+ transport transmembrane protein	1	COG:P	Inorganic ion transport and metabolism
Rv0363c	fba	Rv0363	1035	441265	442299	-	fructose-bisphosphate aldolase	1	COG:G	Carbohydrate transport and metabolism
Rv0364			684	442395	443078	+	conserved membrane protein	1	COG:S	Function unknown
Rv0365c		Rv0365	1131	443067	444197	-	conserved hypothetical protein	1	COG:G	Carbohydrate transport and metabolism
Rv0366c		Rv0366	594	444222	444815	-	conserved hypothetical protein	1	COG:S	Function unknown
Rv0368c		Rv0368	1212	445314	446525	-	conserved hypothetical protein	1	COG:R	General function prediction only
Rv0369c		Rv0369	516	446531	447046	-	membrane oxidoreductase	1	COG:S	Function unknown
Rv0370c		Rv0370	897	447147	448043	-	oxidoreductase	1	COG:R	General function prediction only
Rv0371c		Rv0371	594	448040	448633	-	conserved hypothetical protein	1	COG:R	General function prediction only
Rv0372c		Rv0372	756	448630	449385	-	conserved hypothetical protein	1	COG:O	Posttranslational modification, protein turnover, chaperones
Rv0373c		Rv0373	2400	449404	451803	-	carbon monoxyde dehydrogenase large chain	1	COG:C	Energy production and conversion
Rv0374c		Rv0374	480	451800	452279	-	carbon monoxyde dehydrogenase small chain	1	COG:C	Energy production and conversion
Rv0376c		Rv0376	1143	453230	454372	-	conserved hypothetical protein	1	COG:O	Posttranslational modification, protein turnover, chaperones
Rv0377			966	454421	455386	+	transcriptional regulator, lysR-family	1	COG:K	Transcription
Rv0379	secE2		216	455977	456192	+	protein transport protein	1	COG:S	Function unknown
Rv0380c		Rv0380	552	456268	456819	-	RNA methyltransferase	1	COG:J	Translation, ribosomal structure and biogenesis
Rv0382c	pyrE	Rv0382	540	457841	458380	-	orotate phosphoribosyltransferase	1	COG:F	Nucleotide transport and metabolism
Rv0384c	clpB	Rv0384	2547	459456	462002	-	endopeptidase ATP binding protein chain B	1	COG:O	Posttranslational modification, protein turnover, chaperones
Rv0385			1173	462135	463307	+	monooxygenase	1	COG:C	Energy production and conversion
Rv0385			1173	462135	463307	+	monooxygenase	1	COG:H	Coenzyme transport and metabolism
Rv0385			1173	462135	463307	+	monooxygenase	1	COG:C	Energy production and conversion
Rv0386			3258	463411	466668	+	transcriptional regulator, luxR/uhpA-family	1	COG:T	Signal transduction mechanisms
Rv0386			3258	463411	466668	+	transcriptional regulator, luxR/uhpA-family	1	COG:R	General function prediction only
Rv0386			3258	463411	466668	+	transcriptional regulator, luxR/uhpA-family	1	COG:K	Transcription
Rv0389	purT		1260	468335	469594	+	phosphoribosylglycinamide formyltransferase 2	1	COG:F	Nucleotide transport and metabolism
Rv0390			423	469591	470013	+	conserved hypothetical protein	1	COG:P	Inorganic ion transport and metabolism
Rv0391	metZ		1221	470010	471230	+	O-succinylhomoserine sulfhydrylase	1	COG:E	Amino acid transport and metabolism
Rv0392c	ndhA	Rv0392	1413	471227	472639	-	membrane NADH dehydrogenase	1	COG:C	Energy production and conversion
Rv0399c	lpqK	Rv0399	1230	477327	478556	-	lipoprotein	1	COG:V	Defense mechanisms
Rv0400c	fadE7	Rv0400	1188	478566	479753	-	acyl-CoA dehydrogenase	1	COG:I	Lipid transport and metabolism
Rv0402c	mmpL1	Rv0402	2877	480355	483231	-	transmembrane transport protein	1	COG:R	General function prediction only
Rv0404	fadD30		1758	483977	485734	+	fatty-acid-CoA ligase	1	COG:Q	Secondary metabolites biosynthesis, transport and catabolism
Rv0404	fadD30		1758	483977	485734	+	fatty-acid-CoA ligase	1	COG:I	Lipid transport and metabolism
Rv0405	pks6		4209	485731	489939	+	membrane bound polyketide synthase	1	COG:Q	Secondary metabolites biosynthesis, transport and catabolism
Rv0406c		Rv0406	819	489887	490705	-	beta lactamase like protein	1	COG:R	General function prediction only
Rv0407	fgd1		1011	490783	491793	+	F420-dependent glucose-6-phosphate dehydrogenase	1	COG:C	Energy production and conversion
Rv0408	pta		2073	491786	493858	+	phosphate acetyltransferase	1	COG:C	Energy production and conversion
Rv0408	pta		2073	491786	493858	+	phosphate acetyltransferase	1	COG:R	General function prediction only
Rv0409	ackA		1158	493851	495008	+	acetate kinase	1	COG:C	Energy production and conversion
Rv0410c	pknG	Rv0410	2253	495062	497314	-	serine/threonine-protein kinase	1	COG:R	General function prediction only
Rv0410c	pknG	Rv0410	2253	495062	497314	-	serine/threonine-protein kinase	1	COG:K	Transcription
Rv0410c	pknG	Rv0410	2253	495062	497314	-	serine/threonine-protein kinase	1	COG:T	Signal transduction mechanisms
Rv0411c	glnH	Rv0411	987	497314	498300	-	glutamine-binding lipoprotein	1	COG:T	Signal transduction mechanisms
Rv0411c	glnH	Rv0411	987	497314	498300	-	glutamine-binding lipoprotein	1	COG:E	Amino acid transport and metabolism
Rv0413	mutT3		654	499713	500366	+	mutator protein	1	COG:L	Replication, recombination and repair
Rv0413	mutT3		654	499713	500366	+	mutator protein	1	COG:R	General function prediction only
Rv0414c	thiE	Rv0414	669	500350	501018	-	thiamine-phosphate pyrophosphorylase	1	COG:H	Coenzyme transport and metabolism
Rv0415	thiO		1023	501148	502170	+	thiamine biosynthesis oxidoreductase	1	COG:E	Amino acid transport and metabolism
Rv0416	thiS		207	502167	502373	+	hypothetical protein	1	COG:H	Coenzyme transport and metabolism
Rv0417	thiG		759	502366	503124	+	thiamin biosynthesis protein	1	COG:H	Coenzyme transport and metabolism
Rv0418	lpqL		1503	503496	504998	+	lipoprotein aminopeptidase	1	COG:R	General function prediction only
Rv0421c		Rv0421	630	507132	507761	-	conserved hypothetical protein	1	COG:R	General function prediction only
Rv0422c	thiD	Rv0422	798	507758	508555	-	phosphomethylpyrimidine kinase	1	COG:H	Coenzyme transport and metabolism
Rv0425c	ctpH	Rv0425	4620	510702	515321	-	metal cation transporting P-type ATPase	1	COG:P	Inorganic ion transport and metabolism
Rv0427c	xthA	Rv0427	876	516017	516892	-	exodeoxyribonuclease III protein	1	COG:L	Replication, recombination and repair
Rv0433			1131	520324	521454	+	conserved hypothetical protein	1	COG:S	Function unknown
Rv0434			654	521514	522167	+	conserved hypothetical protein	1	COG:R	General function prediction only
Rv0436c	pssA	Rv0436	861	524530	525390	-	CDP-diacylglycerol-serine o-phosphatidyltransferase	1	COG:I	Lipid transport and metabolism
Rv0437c	psd	Rv0437	696	525387	526082	-	phosphatidylserine decarboxylase	1	COG:I	Lipid transport and metabolism
Rv0438c	moeA2	Rv0438	1218	526143	527360	-	molybdopterin biosynthesis protein	1	COG:H	Coenzyme transport and metabolism
Rv0439c		Rv0439	936	527379	528314	-	dehydrogenase/reductase	1	COG:I	Lipid transport and metabolism
Rv0439c		Rv0439	936	527379	528314	-	dehydrogenase/reductase	1	COG:Q	Secondary metabolites biosynthesis, transport and catabolism
Rv0439c		Rv0439	936	527379	528314	-	dehydrogenase/reductase	1	COG:R	General function prediction only
Rv0440	groEL		1623	528608	530230	+	60 kda chaperonin 2 groEL2	1	COG:O	Posttranslational modification, protein turnover, chaperones
Rv0445c	sigK	Rv0445	564	533833	534396	-	alternative RNA polymerase sigma factor	1	COG:K	Transcription
Rv0446c		Rv0446	771	534445	535215	-	conserved membrane protein	1	COG:S	Function unknown
Rv0447c	ufaA1	Rv0447	1284	535224	536507	-	cyclopropane-fatty-acyl-phospholipid synthase	1	COG:M	Cell wall/membrane/envelope biogenesis
Rv0449c		Rv0449	1320	537229	538548	-	conserved hypothetical protein	1	COG:R	General function prediction only
Rv0450c	mmpL4	Rv0450	2904	538588	541491	-	transmembrane transport protein	1	COG:R	General function prediction only
Rv0452			711	542142	542852	+	transcriptional regulator	1	COG:K	Transcription
Rv0456c	echA2	Rv0456	915	545889	546803	-	enoyl-CoA hydratase	1	COG:I	Lipid transport and metabolism
Rv0457c		Rv0457	2022	547586	549607	-	peptidase	1	COG:E	Amino acid transport and metabolism
Rv0458			1524	549675	551198	+	aldehyde dehydrogenase	1	COG:C	Energy production and conversion
Rv0462	lpd		1395	552614	554008	+	dihydrolipoamide dehydrogenase	1	COG:C	Energy production and conversion
Rv0464c		Rv0464	573	554313	554885	-	conserved hypothetical protein	1	COG:S	Function unknown
Rv0465c		Rv0465	1425	554882	556306	-	transcriptional regulator	1	COG:K	Transcription
Rv0465c		Rv0465	1425	554882	556306	-	transcriptional regulator	1	COG:R	General function prediction only
Rv0466			795	556458	557252	+	conserved hypothetical protein	1	COG:I	Lipid transport and metabolism
Rv0467	icl		1287	557527	558813	+	isocitrate lyase	1	COG:C	Energy production and conversion
Rv0468	fadB2		861	558895	559755	+	3-hydroxybutyryl-CoA dehydrogenase	1	COG:I	Lipid transport and metabolism
Rv0469	umaA		861	559888	560748	+	mycolic acid synthase	1	COG:M	Cell wall/membrane/envelope biogenesis
Rv0470A			441	561854	562294	-	hypothetical protein	1	COG:H	Coenzyme transport and metabolism
Rv0470c	pcaA	Rv0470	864	560848	561711	-	mycolic acid synthase	1	COG:M	Cell wall/membrane/envelope biogenesis
Rv0472c		Rv0472	705	562723	563427	-	transcriptional regulator, tetR-family	1	COG:K	Transcription
Rv0473			1371	563564	564934	+	conserved membrane protein	1	COG:S	Function unknown
Rv0474			423	565021	565443	+	transcriptional regulator	1	COG:K	Transcription
Rv0478	deoC		675	567222	567896	+	deoxyribose-phosphate aldolase	1	COG:F	Nucleotide transport and metabolism
Rv0480c		Rv0480	843	568964	569806	-	amidohydrolase	1	COG:R	General function prediction only
Rv0483	lprQ		1356	571710	573065	+	lipoprotein	1	COG:S	Function unknown
Rv0484c		Rv0484	756	573046	573801	-	short-chain type oxidoreductase	1	COG:R	General function prediction only
Rv0485			1317	573984	575300	+	transcriptional regulator	1	COG:G	Carbohydrate transport and metabolism
Rv0485			1317	573984	575300	+	transcriptional regulator	1	COG:K	Transcription
Rv0486			1443	575348	576790	+	mannosyltransferase	1	COG:M	Cell wall/membrane/envelope biogenesis
Rv0488			606	577664	578269	+	conserved membrane protein	1	COG:R	General function prediction only
Rv0489	gpm1		750	578426	579175	+	phosphoglycerate mutase 1	1	COG:G	Carbohydrate transport and metabolism
Rv0492c		Rv0492	1890	581489	583378	-	oxidoreductase gmc-type	1	COG:E	Amino acid transport and metabolism
Rv0494			729	584695	585423	+	transcriptional regulator, gntR-family	1	COG:K	Transcription
Rv0496			987	586394	587380	+	conserved hypothetical protein	1	COG:F	Nucleotide transport and metabolism
Rv0496			987	586394	587380	+	conserved hypothetical protein	1	COG:P	Inorganic ion transport and metabolism
Rv0498			843	588325	589167	+	conserved hypothetical protein	1	COG:G	Carbohydrate transport and metabolism
Rv0500	proC		888	590083	590970	+	pyrroline-5-carboxylate reductase	1	COG:E	Amino acid transport and metabolism
Rv0501	galE2		1131	591654	592784	+	UDP-glucose 4-epimerase	1	COG:G	Carbohydrate transport and metabolism
Rv0501	galE2		1131	591654	592784	+	UDP-glucose 4-epimerase	1	COG:M	Cell wall/membrane/envelope biogenesis
Rv0502			1077	592791	593867	+	conserved hypothetical protein	1	COG:I	Lipid transport and metabolism
Rv0503c	cmaA2	Rv0503	909	593871	594779	-	cyclopropane-fatty-acyl-phospholipid synthase 2	1	COG:M	Cell wall/membrane/envelope biogenesis
Rv0505c	serB1	Rv0505	1122	595464	596585	-	phosphoserine phosphatase	1	COG:E	Amino acid transport and metabolism
Rv0507	mmpL2		2907	597199	600105	+	transmembrane transport protein	1	COG:R	General function prediction only
Rv0509	hemA		1407	600441	601847	+	glutamyl-tRNA reductase	1	COG:H	Coenzyme transport and metabolism
Rv0511	hemD		1698	602819	604516	+	uroporphyrin-III C-methyltransferase	1	COG:H	Coenzyme transport and metabolism
Rv0511	hemD		1698	602819	604516	+	uroporphyrin-III C-methyltransferase	1	COG:H	Coenzyme transport and metabolism
Rv0516c		Rv0516	477	608059	608535	-	conserved hypothetical protein	1	COG:T	Signal transduction mechanisms
Rv0517			1311	608746	610056	+	membrane acyltransferase	1	COG:I	Lipid transport and metabolism
Rv0520			351	612255	612605	+	methyltransferase/methylase	1	COG:Q	Secondary metabolites biosynthesis, transport and catabolism
Rv0520			351	612255	612605	+	methyltransferase/methylase	1	COG:R	General function prediction only
Rv0522	gabP		1305	613038	614342	+	gabA permease	1	COG:E	Amino acid transport and metabolism
Rv0524	hemL		1389	614835	616223	+	glutamate-1-semialdehyde 2,1-aminomutase	1	COG:H	Coenzyme transport and metabolism
Rv0525			609	616223	616831	+	conserved hypothetical protein	1	COG:G	Carbohydrate transport and metabolism
Rv0526			651	616846	617496	+	thioredoxin	1	COG:C	Energy production and conversion
Rv0526			651	616846	617496	+	thioredoxin	1	COG:O	Posttranslational modification, protein turnover, chaperones
Rv0527	ccdA		780	617493	618272	+	cytochrome C biogenesis protein	1	COG:O	Posttranslational modification, protein turnover, chaperones
Rv0528			1590	618305	619894	+	conserved membrane protein	1	COG:O	Posttranslational modification, protein turnover, chaperones
Rv0529	ccsA		975	619891	620865	+	cytochrome C biogenesis protein	1	COG:O	Posttranslational modification, protein turnover, chaperones
Rv0530			1218	620907	622124	+	conserved hypothetical protein	1	COG:D	Cell cycle control, cell division, chromosome partitioning
Rv0533c	fabH	Rv0533	1008	624473	625480	-	3-oxoacyl-[acyl-carrier-protein] synthase III	1	COG:I	Lipid transport and metabolism
Rv0534c	menA	Rv0534	879	625562	626440	-	1,4-dihydroxy-2-naphthoate octaprenyltransferase	1	COG:H	Coenzyme transport and metabolism
Rv0535	pnp		795	626457	627251	+	5-methylthioadenosine phosphorylase	1	COG:F	Nucleotide transport and metabolism
Rv0536	galE3		1041	627248	628288	+	UDP-glucose 4-epimerase	1	COG:G	Carbohydrate transport and metabolism
Rv0536	galE3		1041	627248	628288	+	UDP-glucose 4-epimerase	1	COG:M	Cell wall/membrane/envelope biogenesis
Rv0539			633	631743	632375	+	dolichyl-phosphate sugar synthase	1	COG:M	Cell wall/membrane/envelope biogenesis
Rv0540			663	632372	633034	+	conserved hypothetical protein	1	COG:S	Function unknown
Rv0542c	menE	Rv0542	1089	634416	635504	-	O-succinylbenzoic acid-CoA ligase	1	COG:Q	Secondary metabolites biosynthesis, transport and catabolism
Rv0542c	menE	Rv0542	1089	634416	635504	-	O-succinylbenzoic acid-CoA ligase	1	COG:I	Lipid transport and metabolism
Rv0545c	pitA	Rv0545	1254	636210	637463	-	low affinity inorganic phosphate transporter membrane protein	1	COG:P	Inorganic ion transport and metabolism
Rv0546c		Rv0546	387	637583	637969	-	conserved hypothetical protein	1	COG:E	Amino acid transport and metabolism
Rv0547c		Rv0547	885	638032	638916	-	oxidoreductase	1	COG:I	Lipid transport and metabolism
Rv0547c		Rv0547	885	638032	638916	-	oxidoreductase	1	COG:Q	Secondary metabolites biosynthesis, transport and catabolism
Rv0547c		Rv0547	885	638032	638916	-	oxidoreductase	1	COG:R	General function prediction only
Rv0548c	menB	Rv0548	945	639012	639956	-	naphthoate synthase	1	COG:H	Coenzyme transport and metabolism
Rv0549c		Rv0549	414	640228	640641	-	conserved hypothetical protein	1	COG:R	General function prediction only
Rv0550c		Rv0550	267	640638	640904	-	hypothetical protein	1	COG:R	General function prediction only
Rv0551c	fadD8	Rv0551	1716	641096	642811	-	fatty-acid-CoA ligase	1	COG:I	Lipid transport and metabolism
Rv0551c	fadD8	Rv0551	1716	641096	642811	-	fatty-acid-CoA ligase	1	COG:Q	Secondary metabolites biosynthesis, transport and catabolism
Rv0552			1605	642889	644493	+	conserved hypothetical protein	1	COG:R	General function prediction only
Rv0553	menC		981	644490	645470	+	muconate cycloisomerase	1	COG:R	General function prediction only
Rv0553	menC		981	644490	645470	+	muconate cycloisomerase	1	COG:M	Cell wall/membrane/envelope biogenesis
Rv0554	bpoC		789	645467	646255	+	non-haem peroxidase	1	COG:R	General function prediction only
Rv0555	menD		1665	646298	647962	+	bifunctional menaquinone biosynthesis protein	1	COG:H	Coenzyme transport and metabolism
Rv0557	pimB		1137	648536	649672	+	mannosyltransferase	1	COG:M	Cell wall/membrane/envelope biogenesis
Rv0558	menH		705	649689	650393	+	ubiquinone/menaquinone biosynthesis methyltransferase	1	COG:H	Coenzyme transport and metabolism
Rv0560c		Rv0560	726	650779	651504	-	benzoquinone methyltransferase	1	COG:Q	Secondary metabolites biosynthesis, transport and catabolism
Rv0560c		Rv0560	726	650779	651504	-	benzoquinone methyltransferase	1	COG:R	General function prediction only
Rv0561c		Rv0561	1227	651529	652755	-	oxidoreductase	1	COG:C	Energy production and conversion
Rv0562	grcC1		1008	652771	653778	+	polyprenyl-diphosphate synthase	1	COG:H	Coenzyme transport and metabolism
Rv0563	htpX		861	653879	654739	+	protease transmembrane protein heat shock protein	1	COG:O	Posttranslational modification, protein turnover, chaperones
Rv0564c	gpsA	Rv0564	1026	654924	655949	-	glycerol-3-phosphate dehydrogenase gpdA1	1	COG:C	Energy production and conversion
Rv0565c		Rv0565	1461	656010	657470	-	monooxygenase	1	COG:P	Inorganic ion transport and metabolism
Rv0568	cyp135B1		1419	659450	660868	+	cytochrome P450 135B1	1	COG:Q	Secondary metabolites biosynthesis, transport and catabolism
Rv0570	nrdZ		2079	661295	663373	+	ribonucleoside-diphosphate reductase large subunit	1	COG:F	Nucleotide transport and metabolism
Rv0571c		Rv0571	1332	663487	664818	-	conserved hypothetical protein	1	COG:R	General function prediction only
Rv0573c		Rv0573	1392	665851	667242	-	conserved hypothetical protein	1	COG:H	Coenzyme transport and metabolism
Rv0574c		Rv0574	1143	667252	668394	-	conserved hypothetical protein	1	COG:M	Cell wall/membrane/envelope biogenesis
Rv0575c		Rv0575	1167	668579	669745	-	oxidoreductase	1	COG:H	Coenzyme transport and metabolism
Rv0575c		Rv0575	1167	668579	669745	-	oxidoreductase	1	COG:C	Energy production and conversion
Rv0576			1305	669848	671152	+	transcriptional regulator, arsR-family	1	COG:K	Transcription
Rv0576			1305	669848	671152	+	transcriptional regulator, arsR-family	1	COG:S	Function unknown
Rv0577	TB27.3		786	671166	671951	+	conserved hypothetical protein	1	COG:R	General function prediction only
Rv0579			759	676238	676996	+	conserved hypothetical protein	1	COG:S	Function unknown
Rv0582			408	677922	678329	+	hypothetical protein	1	COG:R	General function prediction only
Rv0584			2634	679229	681862	+	hypothetical exported protein	1	COG:G	Carbohydrate transport and metabolism
Rv0585c		Rv0585	2388	681885	684272	-	conserved membrane protein	1	COG:S	Function unknown
Rv0586			723	684410	685132	+	transcriptional regulator, gntR-family	1	COG:K	Transcription
Rv0589	mce2A		1215	686821	688035	+	MCE-family protein	1	COG:Q	Secondary metabolites biosynthesis, transport and catabolism
Rv0590	mce2B		828	688032	688859	+	MCE-family protein	1	COG:Q	Secondary metabolites biosynthesis, transport and catabolism
Rv0591	mce2C		1446	689059	690504	+	MCE-family protein	1	COG:Q	Secondary metabolites biosynthesis, transport and catabolism
Rv0592	mce2D		1527	690501	692027	+	MCE-family protein	1	COG:Q	Secondary metabolites biosynthesis, transport and catabolism
Rv0593	lprL		1209	692024	693232	+	MCE-family lipoprotein mce2E	1	COG:Q	Secondary metabolites biosynthesis, transport and catabolism
Rv0594	mce2F		1551	693237	694787	+	MCE-family protein	1	COG:Q	Secondary metabolites biosynthesis, transport and catabolism
Rv0595c		Rv0595	393	694839	695231	-	conserved hypothetical protein	1	COG:R	General function prediction only
Rv0596c		Rv0596	258	695228	695485	-	conserved hypothetical protein	1	COG:D	Cell cycle control, cell division, chromosome partitioning
Rv0597c		Rv0597	1236	695668	696903	-	conserved hypothetical protein	1	COG:R	General function prediction only
Rv0599c		Rv0599	237	697564	697800	-	conserved hypothetical protein	1	COG:K	Transcription
Rv0600c		Rv0600	507	697904	698410	-	two component system sensor kinase	1	COG:T	Signal transduction mechanisms
Rv0605			609	701406	702014	+	resolvase	1	COG:L	Replication, recombination and repair
Rv0606			744	702016	702759	+	transposase	1	COG:L	Replication, recombination and repair
Rv0608			246	703244	703489	+	conserved hypothetical protein	1	COG:S	Function unknown
Rv0609			402	703486	703887	+	conserved hypothetical protein	1	COG:S	Function unknown
Rv0617			402	711006	711407	+	conserved hypothetical protein	1	COG:R	General function prediction only
Rv0618	galTa		696	711536	712231	+	galactose-1-phosphate uridylyltransferase	1	COG:C	Energy production and conversion
Rv0619	galTb		546	712174	712719	+	galactose-1-phosphate uridylyltransferase	1	COG:C	Energy production and conversion
Rv0620	galK		1092	712716	713807	+	galactokinase	1	COG:G	Carbohydrate transport and metabolism
Rv0623			255	716410	716664	+	conserved hypothetical protein	1	COG:S	Function unknown
Rv0624			396	716664	717059	+	conserved hypothetical protein	1	COG:S	Function unknown
Rv0625c		Rv0625	741	717153	717893	-	conserved membrane protein	1	COG:S	Function unknown
Rv0626			261	718025	718285	+	conserved hypothetical protein	1	COG:D	Cell cycle control, cell division, chromosome partitioning
Rv0627			408	718282	718689	+	conserved hypothetical protein	1	COG:R	General function prediction only
Rv0628c		Rv0628	1152	718761	719912	-	conserved hypothetical protein	1	COG:S	Function unknown
Rv0629c	recD	Rv0629	1728	720005	721732	-	exonuclease V alpha chain	1	COG:L	Replication, recombination and repair
Rv0630c	recB	Rv0630	3285	721729	725013	-	exonuclease V beta chain	1	COG:L	Replication, recombination and repair
Rv0630c	recB	Rv0630	3285	721729	725013	-	exonuclease V beta chain	1	COG:L	Replication, recombination and repair
Rv0631c	recC	Rv0631	3294	725013	728306	-	exonuclease V gamma chain	1	COG:L	Replication, recombination and repair
Rv0632c	echA3	Rv0632	696	728583	729278	-	enoyl-CoA hydratase	1	COG:I	Lipid transport and metabolism
Rv0634B	rpmG2		168	731712	731879	+	50S ribosomal protein L33	1	COG:J	Translation, ribosomal structure and biogenesis
Rv0634c		Rv0634	714	730320	731033	-	glyoxalase II	1	COG:R	General function prediction only
Rv0635			477	731930	732406	+	conserved hypothetical protein	1	COG:I	Lipid transport and metabolism
Rv0636			429	732393	732821	+	conserved hypothetical protein	1	COG:I	Lipid transport and metabolism
Rv0639	nusG		717	734254	734970	+	transcription antitermination protein	1	COG:K	Transcription
Rv0642c	mmaA4	Rv0642	906	736298	737203	-	methoxy mycolic acid synthase 4	1	COG:M	Cell wall/membrane/envelope biogenesis
Rv0643c	mmaA3	Rv0643	882	737268	738149	-	methoxy mycolic acid synthase 3	1	COG:M	Cell wall/membrane/envelope biogenesis
Rv0644c	mmaA2	Rv0644	864	738297	739160	-	methoxy mycolic acid synthase 2	1	COG:M	Cell wall/membrane/envelope biogenesis
Rv0645c	mmaA1	Rv0645	861	739327	740187	-	methoxy mycolic acid synthase 1	1	COG:M	Cell wall/membrane/envelope biogenesis
Rv0646c	lipG	Rv0646	906	740234	741139	-	lipase/esterase	1	COG:R	General function prediction only
Rv0647c		Rv0647	1467	741151	742617	-	conserved hypothetical protein	1	COG:R	General function prediction only
Rv0648			3648	742719	746366	+	alpha-mannosidase	1	COG:G	Carbohydrate transport and metabolism
Rv0650			909	747037	747945	+	sugar kinase	1	COG:K	Transcription
Rv0650			909	747037	747945	+	sugar kinase	1	COG:G	Carbohydrate transport and metabolism
Rv0651	rplJ		537	748276	748812	+	50S ribosomal protein L10	1	COG:J	Translation, ribosomal structure and biogenesis
Rv0652	rplL		393	748849	749241	+	50S ribosomal protein L7/L12	1	COG:J	Translation, ribosomal structure and biogenesis
Rv0653c		Rv0653	696	749234	749929	-	transcriptional regulator, tetR-family	1	COG:K	Transcription
Rv0655	mkl		1080	751517	752596	+	ribonucleotide-transport ATP-binding protein ABC transporter	1	COG:Q	Secondary metabolites biosynthesis, transport and catabolism
Rv0657c		Rv0657	156	753462	753617	-	conserved hypothetical protein	1	COG:K	Transcription
Rv0663	atsD		2364	756137	758500	+	arylsulfatase	1	COG:P	Inorganic ion transport and metabolism
Rv0667	rpoB		3519	759807	763325	+	DNA-directed RNA polymerase beta chain	1	COG:K	Transcription
Rv0668	rpoC		3951	763370	767320	+	DNA-directed RNA polymerase beta chain	1	COG:K	Transcription
Rv0670	end		759	769792	770550	+	endonuclease IV	1	COG:L	Replication, recombination and repair
Rv0671	lpqP		843	770582	771424	+	lipoprotein	1	COG:Q	Secondary metabolites biosynthesis, transport and catabolism
Rv0672	fadE8		1629	771484	773112	+	acyl-CoA dehydrogenase	1	COG:I	Lipid transport and metabolism
Rv0673	echA4		939	773123	774061	+	enoyl-CoA hydratase	1	COG:I	Lipid transport and metabolism
Rv0674			723	774064	774786	+	conserved hypothetical protein	1	COG:K	Transcription
Rv0675	echA5		792	774783	775574	+	enoyl-CoA hydratase	1	COG:I	Lipid transport and metabolism
Rv0676c	mmpL5	Rv0676	2895	775586	778480	-	transmembrane transport protein	1	COG:R	General function prediction only
Rv0681			591	780721	781311	+	transcriptional regulator, tetR-family	1	COG:K	Transcription
Rv0683	rpsG		471	781934	782404	+	30S ribosomal protein S7	1	COG:J	Translation, ribosomal structure and biogenesis
Rv0684	fusA1		2106	782485	784590	+	elongation factor G	1	COG:J	Translation, ribosomal structure and biogenesis
Rv0685	tuf		1191	784821	786011	+	iron-regulated elongation factor tu	1	COG:J	Translation, ribosomal structure and biogenesis
Rv0687			828	787099	787926	+	short-chain type dehydrogenase/reductase	1	COG:Q	Secondary metabolites biosynthesis, transport and catabolism
Rv0687			828	787099	787926	+	short-chain type dehydrogenase/reductase	1	COG:I	Lipid transport and metabolism
Rv0687			828	787099	787926	+	short-chain type dehydrogenase/reductase	1	COG:R	General function prediction only
Rv0688			1221	787940	789160	+	ferredoxin reductase	1	COG:R	General function prediction only
Rv0690c		Rv0690	1050	790024	791073	-	conserved hypothetical protein	1	COG:S	Function unknown
Rv0691c		Rv0691	597	791070	791666	-	transcriptional regulator	1	COG:K	Transcription
Rv0693	pqqE		1176	792157	793332	+	coenzyme pqq synthesis protein E	1	COG:R	General function prediction only
Rv0694	lldD1		1191	793335	794525	+	L-lactate dehydrogenase	1	COG:C	Energy production and conversion
Rv0695			756	794715	795470	+	conserved hypothetical protein	1	COG:R	General function prediction only
Rv0696			1413	795519	796931	+	membrane sugar transferase	1	COG:M	Cell wall/membrane/envelope biogenesis
Rv0697			1440	796933	798372	+	dehydrogenase	1	COG:E	Amino acid transport and metabolism
Rv0700	rpsJ		306	800487	800792	+	30S ribosomal protein S10	1	COG:J	Translation, ribosomal structure and biogenesis
Rv0703	rplW		303	802133	802435	+	50S ribosomal protein L23	1	COG:J	Translation, ribosomal structure and biogenesis
Rv0704	rplB		843	802528	803370	+	50S ribosomal protein L2	1	COG:J	Translation, ribosomal structure and biogenesis
Rv0705	rpsS		282	803411	803692	+	30S ribosomal protein S19	1	COG:J	Translation, ribosomal structure and biogenesis
Rv0707	rpsC		825	804282	805106	+	30S ribosomal protein S3	1	COG:J	Translation, ribosomal structure and biogenesis
Rv0708	rplP		417	805110	805526	+	50S ribosomal protein L16	1	COG:J	Translation, ribosomal structure and biogenesis
Rv0710	rpsQ		411	805756	806166	+	30S ribosomal protein S17	1	COG:J	Translation, ribosomal structure and biogenesis
Rv0711	atsA		2364	806335	808698	+	arylsulfatase	1	COG:P	Inorganic ion transport and metabolism
Rv0712			900	808746	809645	+	conserved hypothetical protein	1	COG:S	Function unknown
Rv0715	rplX		318	811742	812059	+	50S ribosomal protein L24	1	COG:J	Translation, ribosomal structure and biogenesis
Rv0716	rplE		564	812059	812622	+	50S ribosomal protein L5	1	COG:J	Translation, ribosomal structure and biogenesis
Rv0717	rpsN1		186	812627	812812	+	30S ribosomal protein S14	1	COG:J	Translation, ribosomal structure and biogenesis
Rv0719	rplF		540	813398	813937	+	50S ribosomal protein L6	1	COG:J	Translation, ribosomal structure and biogenesis
Rv0720	rplR		369	813940	814308	+	50S ribosomal protein L18	1	COG:J	Translation, ribosomal structure and biogenesis
Rv0721	rpsE		663	814328	814990	+	30S ribosomal protein S5	1	COG:J	Translation, ribosomal structure and biogenesis
Rv0722	rpmD		198	814993	815190	+	50S ribosomal protein L30	1	COG:J	Translation, ribosomal structure and biogenesis
Rv0723	rplO		441	815190	815630	+	50S ribosomal protein L15	1	COG:J	Translation, ribosomal structure and biogenesis
Rv0724	sppA		1872	815663	817534	+	protease IV	1	COG:O	Posttranslational modification, protein turnover, chaperones
Rv0724	sppA		1872	815663	817534	+	protease IV	1	COG:U	Intracellular trafficking, secretion, and vesicular transport
Rv0725c		Rv0725	906	817539	818444	-	conserved hypothetical protein	1	COG:Q	Secondary metabolites biosynthesis, transport and catabolism
Rv0726c		Rv0726	1104	818537	819640	-	conserved hypothetical protein	1	COG:Q	Secondary metabolites biosynthesis, transport and catabolism
Rv0727c	fucA	Rv0727	657	819843	820499	-	L-fuculose phosphate aldolase	1	COG:G	Carbohydrate transport and metabolism
Rv0728c	serA2	Rv0728	981	820496	821476	-	D-3-phosphoglycerate dehydrogenase	1	COG:E	Amino acid transport and metabolism
Rv0728c	serA2	Rv0728	981	820496	821476	-	D-3-phosphoglycerate dehydrogenase	1	COG:H	Coenzyme transport and metabolism
Rv0729	xylB		1347	821507	822853	+	D-xylulose kinase	1	COG:G	Carbohydrate transport and metabolism
Rv0731c		Rv0731	957	823683	824639	-	conserved hypothetical protein	1	COG:Q	Secondary metabolites biosynthesis, transport and catabolism
Rv0733	adk		546	826122	826667	+	adenylate kinase	1	COG:F	Nucleotide transport and metabolism
Rv0734	mapA		801	826670	827470	+	methionine aminopeptidase	1	COG:J	Translation, ribosomal structure and biogenesis
Rv0735	sigL		534	827543	828076	+	alternative RNA polymerase sigma factor	1	COG:K	Transcription
Rv0736			753	828140	828892	+	conserved membrane protein	1	COG:K	Transcription
Rv0737			498	829207	829704	+	transcriptional regulator	1	COG:K	Transcription
Rv0741			315	832534	832848	+	transposase	1	COG:L	Replication, recombination and repair
Rv0751c	mmsB	Rv0751	885	842347	843231	-	3-hydroxyisobutyrate dehydrogenase	1	COG:I	Lipid transport and metabolism
Rv0752c	fadE9	Rv0752	1173	843242	844414	-	acyl-CoA dehydrogenase	1	COG:I	Lipid transport and metabolism
Rv0753c	mmsA	Rv0753	1533	844421	845953	-	methylmalonate-semialdehyde dehydrogenase	1	COG:C	Energy production and conversion
Rv0754	PE_PGRS11		1755	846159	847913	+	PE-PGRS family protein	1	COG:G	Carbohydrate transport and metabolism
Rv0755A			186	850342	850527	-	transposase	1	COG:L	Replication, recombination and repair
Rv0758	phoR		1458	852396	853853	+	two component system sensor kinase	1	COG:T	Signal transduction mechanisms
Rv0759c		Rv0759	333	853825	854157	-	conserved hypothetical protein	1	COG:R	General function prediction only
Rv0759c		Rv0759	333	853825	854157	-	conserved hypothetical protein	1	COG:G	Carbohydrate transport and metabolism
Rv0759c		Rv0759	333	853825	854157	-	conserved hypothetical protein	1	COG:F	Nucleotide transport and metabolism
Rv0761c	adhB	Rv0761	1128	854699	855826	-	zinc-type alcohol dehydrogenase NAD dependent	1	COG:C	Energy production and conversion
Rv0763c		Rv0763	207	856473	856679	-	ferredoxin	1	COG:C	Energy production and conversion
Rv0764c	cyp51	Rv0764	1356	856682	858037	-	cytochrome P450 51	1	COG:Q	Secondary metabolites biosynthesis, transport and catabolism
Rv0765c		Rv0765	828	858037	858864	-	oxidoreductase	1	COG:I	Lipid transport and metabolism
Rv0765c		Rv0765	828	858037	858864	-	oxidoreductase	1	COG:R	General function prediction only
Rv0765c		Rv0765	828	858037	858864	-	oxidoreductase	1	COG:Q	Secondary metabolites biosynthesis, transport and catabolism
Rv0766c	cyp123	Rv0766	1209	858864	860072	-	cytochrome P450 123	1	COG:Q	Secondary metabolites biosynthesis, transport and catabolism
Rv0767c		Rv0767	642	860069	860710	-	conserved hypothetical protein	1	COG:K	Transcription
Rv0768	aldA		1470	860912	862381	+	aldehyde dehydrogenase NAD-dependent	1	COG:C	Energy production and conversion
Rv0769			747	862412	863158	+	dehydrogenase/reductase	1	COG:Q	Secondary metabolites biosynthesis, transport and catabolism
Rv0769			747	862412	863158	+	dehydrogenase/reductase	1	COG:R	General function prediction only
Rv0769			747	862412	863158	+	dehydrogenase/reductase	1	COG:I	Lipid transport and metabolism
Rv0770			888	863256	864143	+	dehydrogenase/reductase	1	COG:I	Lipid transport and metabolism
Rv0771			435	864140	864574	+	4-carboxymuconolactone decarboxylase cmd	1	COG:S	Function unknown
Rv0772	purD		1269	864586	865854	+	phosphoribosylamine-glycine ligase	1	COG:F	Nucleotide transport and metabolism
Rv0774c		Rv0774	912	867440	868351	-	hypothetical exported protein	1	COG:R	General function prediction only
Rv0775			624	868407	869030	+	conserved hypothetical protein	1	COG:S	Function unknown
Rv0776c		Rv0776	780	868984	869763	-	conserved hypothetical protein	1	COG:S	Function unknown
Rv0777	purB		1419	870008	871426	+	adenylosuccinate lyase	1	COG:F	Nucleotide transport and metabolism
Rv0778	cyp126		1245	871431	872675	+	cytochrome P450 126	1	COG:Q	Secondary metabolites biosynthesis, transport and catabolism
Rv0781	ptrBa		711	874233	874943	+	protease II	1	COG:E	Amino acid transport and metabolism
Rv0782	ptrBb		1659	874732	876390	+	protease II	1	COG:E	Amino acid transport and metabolism
Rv0784			687	878638	879324	+	conserved hypothetical protein	1	COG:R	General function prediction only
Rv0785			1701	879340	881040	+	conserved hypothetical protein	1	COG:R	General function prediction only
Rv0787A			240	882524	882763	+	conserved hypothetical protein	1	COG:F	Nucleotide transport and metabolism
Rv0788	purQ		675	882760	883434	+	phosphoribosylformylglycinamidine synthase I purG	1	COG:F	Nucleotide transport and metabolism
Rv0790c		Rv0790	729	884072	884800	-	hypothetical protein	1	COG:E	Amino acid transport and metabolism
Rv0791c		Rv0791	1044	884797	885840	-	conserved hypothetical protein	1	COG:C	Energy production and conversion
Rv0792c		Rv0792	810	885837	886646	-	transcriptional regulator, gntR-family	1	COG:K	Transcription
Rv0793			306	886719	887024	+	conserved hypothetical protein	1	COG:S	Function unknown
Rv0794c		Rv0794	1500	887137	888636	-	oxidoreductase	1	COG:C	Energy production and conversion
Rv0795			327	889072	889398	+	transposase	1	COG:L	Replication, recombination and repair
Rv0796			939	889395	890333	+	transposase	1	COG:L	Replication, recombination and repair
Rv0797			1095	890388	891482	+	transposase	1	COG:L	Replication, recombination and repair
Rv0799c		Rv0799	1008	892266	893273	-	conserved hypothetical protein	1	COG:P	Inorganic ion transport and metabolism
Rv0800	pepC		1302	893318	894619	+	aminopeptidase	1	COG:E	Amino acid transport and metabolism
Rv0802c		Rv0802	657	894972	895628	-	conserved hypothetical protein	1	COG:J	Translation, ribosomal structure and biogenesis
Rv0803	purL		2265	895820	898084	+	phosphoribosylformylglycinamidine synthase II	1	COG:F	Nucleotide transport and metabolism
Rv0805			957	898831	899787	+	conserved hypothetical protein	1	COG:R	General function prediction only
Rv0808	purF		1584	902111	903694	+	amidophosphoribosyltransferase	1	COG:F	Nucleotide transport and metabolism
Rv0809	purM		1095	903725	904819	+	phosphoribosylformylglycinamidine cyclo-ligase	1	COG:F	Nucleotide transport and metabolism
Rv0811c		Rv0811	1107	905234	906340	-	conserved hypothetical protein	1	COG:R	General function prediction only
Rv0812			870	906423	907292	+	amino acid aminotransferase	1	COG:E	Amino acid transport and metabolism
Rv0812			870	906423	907292	+	amino acid aminotransferase	1	COG:H	Coenzyme transport and metabolism
Rv0815c	cysA2	Rv0815	834	908485	909318	-	thiosulfate sulfurtransferase	1	COG:P	Inorganic ion transport and metabolism
Rv0816c	thiX	Rv0816	423	909611	910033	-	thioredoxin	1	COG:O	Posttranslational modification, protein turnover, chaperones
Rv0816c	thiX	Rv0816	423	909611	910033	-	thioredoxin	1	COG:C	Energy production and conversion
Rv0818			768	910972	911739	+	transcriptional regulator	1	COG:K	Transcription
Rv0818			768	910972	911739	+	transcriptional regulator	1	COG:T	Signal transduction mechanisms
Rv0819			948	911736	912683	+	conserved hypothetical protein	1	COG:R	General function prediction only
Rv0820	phoT		777	912726	913502	+	phosphate-transport ATP-binding protein ABC transporter	1	COG:P	Inorganic ion transport and metabolism
Rv0821c	phoY2	Rv0821	642	913558	914199	-	phosphate-transport system transcriptional regulator	1	COG:P	Inorganic ion transport and metabolism
Rv0822c		Rv0822	2055	914257	916311	-	conserved hypothetical protein	1	COG:K	Transcription
Rv0823c		Rv0823	1170	916477	917646	-	transcriptional regulator	1	COG:J	Translation, ribosomal structure and biogenesis
Rv0826			1056	919634	920689	+	conserved hypothetical protein	1	COG:S	Function unknown
Rv0827c		Rv0827	393	920741	921133	-	transcriptional regulator	1	COG:K	Transcription
Rv0828c		Rv0828	423	921191	921613	-	deaminase	1	COG:J	Translation, ribosomal structure and biogenesis
Rv0828c		Rv0828	423	921191	921613	-	deaminase	1	COG:F	Nucleotide transport and metabolism
Rv0829			291	921575	921865	+	transposase	1	COG:L	Replication, recombination and repair
Rv0830			906	921970	922875	+	conserved hypothetical protein	1	COG:Q	Secondary metabolites biosynthesis, transport and catabolism
Rv0836c		Rv0836	654	932279	932932	-	hypothetical protein	1	COG:S	Function unknown
Rv0837c		Rv0837	1029	933003	934031	-	hypothetical protein	1	COG:S	Function unknown
Rv0838	lpqR		771	934720	935490	+	lipoprotein	1	COG:M	Cell wall/membrane/envelope biogenesis
Rv0839			813	935577	936389	+	conserved hypothetical protein	1	COG:Q	Secondary metabolites biosynthesis, transport and catabolism
Rv0839			813	935577	936389	+	conserved hypothetical protein	1	COG:R	General function prediction only
Rv0840c	pip	Rv0840	861	936457	937317	-	proline iminopeptidase	1	COG:R	General function prediction only
Rv0843			1005	939388	940392	+	dehydrogenase	1	COG:C	Energy production and conversion
Rv0845			1278	941190	942467	+	two component system sensor kinase	1	COG:T	Signal transduction mechanisms
Rv0846c		Rv0846	1515	942680	944194	-	oxidase	1	COG:Q	Secondary metabolites biosynthesis, transport and catabolism
Rv0848	cysK2		1119	944938	946056	+	cysteine synthase A	1	COG:E	Amino acid transport and metabolism
Rv0851c		Rv0851	828	947641	948468	-	short-chain type dehydrogenase/reductase	1	COG:R	General function prediction only
Rv0851c		Rv0851	828	947641	948468	-	short-chain type dehydrogenase/reductase	1	COG:I	Lipid transport and metabolism
Rv0851c		Rv0851	828	947641	948468	-	short-chain type dehydrogenase/reductase	1	COG:Q	Secondary metabolites biosynthesis, transport and catabolism
Rv0852	fadD16		837	948559	949395	+	fatty-acid-CoA ligase	1	COG:I	Lipid transport and metabolism
Rv0853c	pdc	Rv0853	1683	949436	951118	-	pyruvate or indole-3-pyruvate decarboxylase	1	COG:R	General function prediction only
Rv0853c	pdc	Rv0853	1683	949436	951118	-	pyruvate or indole-3-pyruvate decarboxylase	1	COG:G	Carbohydrate transport and metabolism
Rv0853c	pdc	Rv0853	1683	949436	951118	-	pyruvate or indole-3-pyruvate decarboxylase	1	COG:H	Coenzyme transport and metabolism
Rv0855	far		1080	951632	952711	+	fatty-acid-CoA racemase	1	COG:C	Energy production and conversion
Rv0858c		Rv0858	1194	953727	954920	-	aminotransferase	1	COG:E	Amino acid transport and metabolism
Rv0859	fadA		1212	955077	956288	+	acyl-CoA thiolase	1	COG:I	Lipid transport and metabolism
Rv0860	fadB		2163	956293	958455	+	fatty-acid oxidation protein	1	COG:I	Lipid transport and metabolism
Rv0860	fadB		2163	956293	958455	+	fatty-acid oxidation protein	1	COG:I	Lipid transport and metabolism
Rv0861c	ercc3	Rv0861	1629	958523	960151	-	DNA helicase	1	COG:L	Replication, recombination and repair
Rv0861c	ercc3	Rv0861	1629	958523	960151	-	DNA helicase	1	COG:K	Transcription
Rv0868c	moaD2	Rv0868	279	965983	966261	-	molybdenum cofactor biosynthesis protein D 2	1	COG:H	Coenzyme transport and metabolism
Rv0869c	moaA2	Rv0869	1083	966265	967347	-	molybdenum cofactor biosynthesis protein A2	1	COG:H	Coenzyme transport and metabolism
Rv0870c		Rv0870	390	967344	967733	-	conserved membrane protein	1	COG:S	Function unknown
Rv0873	fadE10		1953	970505	972457	+	acyl-CoA dehydrogenase	1	COG:I	Lipid transport and metabolism
Rv0874c		Rv0874	1161	972546	973706	-	conserved hypothetical protein	1	COG:S	Function unknown
Rv0880			432	978934	979365	+	transcriptional regulator, marR-family	1	COG:K	Transcription
Rv0881			867	979362	980228	+	rRNA methyltransferase	1	COG:J	Translation, ribosomal structure and biogenesis
Rv0884c	serC	Rv0884	1131	981424	982554	-	phosphoserine aminotransferase	1	COG:E	Amino acid transport and metabolism
Rv0884c	serC	Rv0884	1131	981424	982554	-	phosphoserine aminotransferase	1	COG:H	Coenzyme transport and metabolism
Rv0886	fprB		1728	983803	985530	+	NADPH:adrenodoxin oxidoreductase	1	COG:C	Energy production and conversion
Rv0886	fprB		1728	983803	985530	+	NADPH:adrenodoxin oxidoreductase	1	COG:E	Amino acid transport and metabolism
Rv0886	fprB		1728	983803	985530	+	NADPH:adrenodoxin oxidoreductase	1	COG:R	General function prediction only
Rv0887c		Rv0887	459	985513	985971	-	conserved hypothetical protein	1	COG:S	Function unknown
Rv0889c	citA	Rv0889	1122	988740	989861	-	citrate synthase II	1	COG:C	Energy production and conversion
Rv0890c		Rv0890	2649	989948	992596	-	transcriptional regulator, luxR-family	1	COG:K	Transcription
Rv0890c		Rv0890	2649	989948	992596	-	transcriptional regulator, luxR-family	1	COG:R	General function prediction only
Rv0891c		Rv0891	858	992598	993455	-	transcriptional regulator	1	COG:T	Signal transduction mechanisms
Rv0892			1488	993853	995340	+	monooxygenase	1	COG:P	Inorganic ion transport and metabolism
Rv0893c		Rv0893	978	995318	996295	-	conserved hypothetical protein	1	COG:Q	Secondary metabolites biosynthesis, transport and catabolism
Rv0894			1182	996524	997705	+	transcriptional regulator, luxR-family	1	COG:R	General function prediction only
Rv0896	gltA2		1296	999472	1000767	+	citrate synthase I	1	COG:C	Energy production and conversion
Rv0897c		Rv0897	1608	1000808	1002415	-	oxidoreductase	1	COG:Q	Secondary metabolites biosynthesis, transport and catabolism
Rv0899	ompA		981	1002812	1003792	+	outer membrane protein A	1	COG:M	Cell wall/membrane/envelope biogenesis
Rv0902c	prrB	Rv0902	1341	1004501	1005841	-	two component system sensor histidine kinase	1	COG:T	Signal transduction mechanisms
Rv0904c	accD3	Rv0904	1488	1006693	1008180	-	acetyl-CoA carboxylase carboxyl transferase beta subunit	1	COG:I	Lipid transport and metabolism
Rv0904c	accD3	Rv0904	1488	1006693	1008180	-	acetyl-CoA carboxylase carboxyl transferase beta subunit	1	COG:I	Lipid transport and metabolism
Rv0905	echA6		732	1008207	1008938	+	enoyl-CoA hydratase	1	COG:I	Lipid transport and metabolism
Rv0906			1119	1008944	1010062	+	conserved hypothetical protein	1	COG:R	General function prediction only
Rv0907			1599	1010136	1011734	+	conserved hypothetical protein	1	COG:V	Defense mechanisms
Rv0908	ctpE		2394	1011731	1014124	+	metal cation transporting P-type ATPase	1	COG:P	Inorganic ion transport and metabolism
Rv0911			774	1015398	1016171	+	conserved hypothetical protein	1	COG:R	General function prediction only
Rv0914c		Rv0914	1239	1018727	1019965	-	lipid carrier protein or keto acyl-CoA thiolase	1	COG:I	Lipid transport and metabolism
Rv0917	betP		1782	1022087	1023868	+	glycine betaine transport membrane protein	1	COG:M	Cell wall/membrane/envelope biogenesis
Rv0918			477	1024211	1024687	+	conserved hypothetical protein	1	COG:S	Function unknown
Rv0920c		Rv0920	1320	1025497	1026816	-	transposase	1	COG:L	Replication, recombination and repair
Rv0921			582	1027104	1027685	+	resolvase	1	COG:L	Replication, recombination and repair
Rv0922			1653	1027685	1029337	+	transposase	1	COG:L	Replication, recombination and repair
Rv0923c		Rv0923	1065	1029513	1030577	-	conserved hypothetical protein	1	COG:S	Function unknown
Rv0924c	mntH	Rv0924	1287	1030578	1031864	-	divalent cation-transport membrane protein	1	COG:P	Inorganic ion transport and metabolism
Rv0925c		Rv0925	738	1031896	1032633	-	conserved hypothetical protein	1	COG:R	General function prediction only
Rv0926c		Rv0926	1077	1032710	1033786	-	conserved hypothetical protein	1	COG:S	Function unknown
Rv0927c		Rv0927	792	1033840	1034631	-	short-chain type dehydrogenase/reductase	1	COG:I	Lipid transport and metabolism
Rv0927c		Rv0927	792	1033840	1034631	-	short-chain type dehydrogenase/reductase	1	COG:R	General function prediction only
Rv0927c		Rv0927	792	1033840	1034631	-	short-chain type dehydrogenase/reductase	1	COG:Q	Secondary metabolites biosynthesis, transport and catabolism
Rv0928	pstS3		1113	1034903	1036015	+	periplasmic phosphate-binding lipoprotein	1	COG:P	Inorganic ion transport and metabolism
Rv0929	pstC2		975	1036028	1037002	+	phosphate-transport membrane ABC transporter	1	COG:P	Inorganic ion transport and metabolism
Rv0930	pstA1		927	1036999	1037925	+	phosphate-transport membrane ABC transporter	1	COG:P	Inorganic ion transport and metabolism
Rv0931c	pknD	Rv0931	1995	1037920	1039914	-	transmembrane serine/threonine-protein kinase D	1	COG:R	General function prediction only
Rv0931c	pknD	Rv0931	1995	1037920	1039914	-	transmembrane serine/threonine-protein kinase D	1	COG:S	Function unknown
Rv0931c	pknD	Rv0931	1995	1037920	1039914	-	transmembrane serine/threonine-protein kinase D	1	COG:K	Transcription
Rv0931c	pknD	Rv0931	1995	1037920	1039914	-	transmembrane serine/threonine-protein kinase D	1	COG:L	Replication, recombination and repair
Rv0931c	pknD	Rv0931	1995	1037920	1039914	-	transmembrane serine/threonine-protein kinase D	1	COG:T	Signal transduction mechanisms
Rv0932c	pstS2	Rv0932	1113	1039936	1041048	-	periplasmic phosphate-binding lipoprotein	1	COG:P	Inorganic ion transport and metabolism
Rv0933	pstB		831	1041264	1042094	+	phosphate-transport ATP-binding protein ABC transporter	1	COG:P	Inorganic ion transport and metabolism
Rv0934	pstS1		1125	1042115	1043239	+	periplasmic phosphate-binding lipoprotein	1	COG:P	Inorganic ion transport and metabolism
Rv0935	pstC1		1017	1043299	1044315	+	phosphate-transport membrane ABC transporter	1	COG:P	Inorganic ion transport and metabolism
Rv0936	pstA2		906	1044317	1045222	+	phosphate-transport membrane ABC transporter	1	COG:P	Inorganic ion transport and metabolism
Rv0937c		Rv0937	822	1045199	1046020	-	conserved hypothetical protein	1	COG:S	Function unknown
Rv0938			2280	1046136	1048415	+	ATP dependent DNA ligase	1	COG:L	Replication, recombination and repair
Rv0938			2280	1046136	1048415	+	ATP dependent DNA ligase	1	COG:L	Replication, recombination and repair
Rv0939			1935	1048412	1050346	+	bifunctional 2-hydroxyhepta-2,4-diene-1,7-dioate isomerase/cyclase/dehydrase	1	COG:R	General function prediction only
Rv0939			1935	1048412	1050346	+	bifunctional 2-hydroxyhepta-2,4-diene-1,7-dioate isomerase/cyclase/dehydrase	1	COG:Q	Secondary metabolites biosynthesis, transport and catabolism
Rv0940c		Rv0940	867	1050593	1051459	-	oxidoreductase	1	COG:C	Energy production and conversion
Rv0943c		Rv0943	1041	1052696	1053736	-	monooxygenase	1	COG:P	Inorganic ion transport and metabolism
Rv0944			477	1053765	1054241	+	formamidopyrimidine-DNA glycosylase	1	COG:L	Replication, recombination and repair
Rv0945			762	1054247	1055008	+	short-chain type dehydrogenase/reductase	1	COG:R	General function prediction only
Rv0945			762	1054247	1055008	+	short-chain type dehydrogenase/reductase	1	COG:I	Lipid transport and metabolism
Rv0945			762	1054247	1055008	+	short-chain type dehydrogenase/reductase	1	COG:Q	Secondary metabolites biosynthesis, transport and catabolism
Rv0946c	pgi	Rv0946	1662	1055024	1056685	-	glucose-6-phosphate isomerase	1	COG:G	Carbohydrate transport and metabolism
Rv0948c		Rv0948	318	1057646	1057963	-	conserved hypothetical protein	1	COG:E	Amino acid transport and metabolism
Rv0949	uvrD1		2316	1058260	1060575	+	ATP-dependent DNA helicase II	1	COG:L	Replication, recombination and repair
Rv0950c		Rv0950	999	1060656	1061654	-	conserved hypothetical protein	1	COG:M	Cell wall/membrane/envelope biogenesis
Rv0951	sucC		1164	1061964	1063127	+	succinyl-CoA synthetase beta chain	1	COG:C	Energy production and conversion
Rv0952	sucD		912	1063140	1064051	+	succinyl-CoA synthetase alpha chain	1	COG:C	Energy production and conversion
Rv0953c		Rv0953	849	1064114	1064962	-	oxidoreductase	1	COG:C	Energy production and conversion
Rv0958			1380	1069883	1071262	+	magnesium chelatase	1	COG:H	Coenzyme transport and metabolism
Rv0959			2019	1071255	1073273	+	conserved hypothetical protein	1	COG:R	General function prediction only
Rv0960			384	1073545	1073928	+	conserved hypothetical protein	1	COG:R	General function prediction only
Rv0967			360	1077975	1078334	+	conserved hypothetical protein	1	COG:S	Function unknown
Rv0967			360	1077975	1078334	+	conserved hypothetical protein	1	Pfam	PF02583.9	DUF156	Uncharacterised BCR, COG1937
Rv0967			360	1077975	1078334	+	conserved hypothetical protein	1	Pfam	PF02583.10	DUF156	Uncharacterised BCR, COG1937
Rv0969	ctpV		2313	1078743	1081055	+	metal cation transporting P-type ATPase	1	COG:P	Inorganic ion transport and metabolism
Rv0971c	echA7	Rv0971	810	1081775	1082584	-	enoyl-CoA hydratase	1	COG:I	Lipid transport and metabolism
Rv0972c	fadE12	Rv0972	1167	1082584	1083750	-	acyl-CoA dehydrogenase	1	COG:I	Lipid transport and metabolism
Rv0973c	accA2	Rv0973	2004	1083747	1085750	-	acetyl-/propionyl-CoA carboxylase alpha subunit	1	COG:I	Lipid transport and metabolism
Rv0973c	accA2	Rv0973	2004	1083747	1085750	-	acetyl-/propionyl-CoA carboxylase alpha subunit	1	COG:I	Lipid transport and metabolism
Rv0973c	accA2	Rv0973	2004	1083747	1085750	-	acetyl-/propionyl-CoA carboxylase alpha subunit	1	COG:I	Lipid transport and metabolism
Rv0974c	accD2	Rv0974	1590	1085756	1087345	-	acetyl-/propionyl-CoA carboxylase beta subunit	1	COG:I	Lipid transport and metabolism
Rv0975c	fadE13	Rv0975	1149	1087348	1088496	-	acyl-CoA dehydrogenase	1	COG:I	Lipid transport and metabolism
Rv0978c	PE_PGRS17	Rv0978	996	1093361	1094356	-	PE-PGRS family protein	1	COG:S	Function unknown
Rv0980c	PE_PGRS18	Rv0980	1374	1095078	1096451	-	PE-PGRS family protein	1	COG:S	Function unknown
Rv0982	mprB		1515	1097508	1099022	+	two component system sensor kinase	1	COG:T	Signal transduction mechanisms
Rv0983	pepD		1395	1099066	1100460	+	serine protease	1	COG:O	Posttranslational modification, protein turnover, chaperones
Rv0986			747	1101803	1102549	+	adhesion component transport ATP-binding protein ABC transporter	1	COG:V	Defense mechanisms
Rv0987			2568	1102542	1105109	+	adhesion component transport transmembrane protein ABC transporter	1	COG:V	Defense mechanisms
Rv0988			1161	1105116	1106276	+	hypothetical exported protein	1	COG:R	General function prediction only
Rv0989c	grcC2	Rv0989	978	1106405	1107382	-	polyprenyl-diphosphate synthase	1	COG:H	Coenzyme transport and metabolism
Rv0990c		Rv0990	657	1107443	1108099	-	hypothetical protein	1	COG:N	Cell motility
Rv0990c		Rv0990	657	1107443	1108099	-	hypothetical protein	1	COG:O	Posttranslational modification, protein turnover, chaperones
Rv0991c		Rv0991	333	1108172	1108504	-	conserved serine rich protein	1	COG:S	Function unknown
Rv0993	galU		921	1109272	1110192	+	UTP-glucose-1-phosphate uridylyltransferase	1	COG:M	Cell wall/membrane/envelope biogenesis
Rv0994	moeA1		1281	1110269	1111549	+	molybdopterin biosynthesis protein	1	COG:H	Coenzyme transport and metabolism
Rv0995	rimJ		612	1111612	1112223	+	ribosomal-protein-alanine acetyltransferase	1	COG:J	Translation, ribosomal structure and biogenesis
Rv0998			1002	1114748	1115749	+	conserved hypothetical protein	1	COG:T	Signal transduction mechanisms
Rv1000c		Rv1000	618	1116531	1117148	-	conserved hypothetical protein	1	COG:L	Replication, recombination and repair
Rv1001	arcA		1209	1117185	1118393	+	arginine deiminase	1	COG:E	Amino acid transport and metabolism
Rv1002c		Rv1002	1512	1118428	1119939	-	conserved membrane protein	1	COG:O	Posttranslational modification, protein turnover, chaperones
Rv1003			858	1120022	1120879	+	conserved hypothetical protein	1	COG:R	General function prediction only
Rv1005c	pabB	Rv1005	1377	1122222	1123598	-	para-aminobenzoate synthase component I pabD	1	COG:E	Amino acid transport and metabolism
Rv1005c	pabB	Rv1005	1377	1122222	1123598	-	para-aminobenzoate synthase component I pabD	1	COG:H	Coenzyme transport and metabolism
Rv1007c	metG	Rv1007	1560	1125444	1127003	-	methionyl-tRNA synthetase metS	1	COG:J	Translation, ribosomal structure and biogenesis
Rv1008	tatD		795	1127089	1127883	+	deoxyribonuclease	1	COG:L	Replication, recombination and repair
Rv1009	rpfB		1089	1128091	1129179	+	resuscitation-promoting factor	1	COG:S	Function unknown
Rv1010	ksgA		954	1129152	1130105	+	dimethyladenosine transferase	1	COG:J	Translation, ribosomal structure and biogenesis
Rv1011	ispE		921	1130191	1131111	+	4-diphosphocytidyl-2-C-methyl-D-erythritol kinase	1	COG:I	Lipid transport and metabolism
Rv1013	pks16		1635	1131625	1133259	+	polyketide synthase	1	COG:Q	Secondary metabolites biosynthesis, transport and catabolism
Rv1013	pks16		1635	1131625	1133259	+	polyketide synthase	1	COG:I	Lipid transport and metabolism
Rv1015c	rplY	Rv1015	648	1133921	1134568	-	50S ribosomal protein L25	1	COG:J	Translation, ribosomal structure and biogenesis
Rv1017c	prsA	Rv1017	981	1135501	1136481	-	ribose-phosphate pyrophosphokinase	1	COG:F	Nucleotide transport and metabolism
Rv1017c	prsA	Rv1017	981	1135501	1136481	-	ribose-phosphate pyrophosphokinase	1	COG:E	Amino acid transport and metabolism
Rv1018c	glmU	Rv1018	1488	1136573	1138060	-	UDP-N-acetylglucosamine pyrophosphorylase	1	COG:M	Cell wall/membrane/envelope biogenesis
Rv1019			594	1138315	1138908	+	transcriptional regulator, tetR-family	1	COG:K	Transcription
Rv1020	mfd		3705	1138967	1142671	+	transcription-repair coupling factor	1	COG:L	Replication, recombination and repair
Rv1020	mfd		3705	1138967	1142671	+	transcription-repair coupling factor	1	COG:K	Transcription
Rv1021			978	1142671	1143648	+	conserved hypothetical protein	1	COG:R	General function prediction only
Rv1022	lpqU		732	1143736	1144467	+	lipoprotein	1	COG:M	Cell wall/membrane/envelope biogenesis
Rv1023	eno		1290	1144564	1145853	+	enolase	1	COG:G	Carbohydrate transport and metabolism
Rv1024			687	1145858	1146544	+	conserved membrane protein	1	COG:D	Cell cycle control, cell division, chromosome partitioning
Rv1025			468	1146561	1147028	+	conserved hypothetical protein	1	COG:S	Function unknown
Rv1026			960	1147019	1147978	+	conserved hypothetical protein	1	COG:F	Nucleotide transport and metabolism
Rv1026			960	1147019	1147978	+	conserved hypothetical protein	1	COG:P	Inorganic ion transport and metabolism
Rv1028c	kdpD	Rv1028	2583	1149104	1151686	-	sensor protein	1	COG:T	Signal transduction mechanisms
Rv1030	kdpB		2130	1153724	1155853	+	potassium-transporting ATPase B chain	1	COG:P	Inorganic ion transport and metabolism
Rv1031	kdpC		570	1155853	1156422	+	potassium-transporting ATPase C chain	1	COG:P	Inorganic ion transport and metabolism
Rv1032c	trcS	Rv1032	1530	1156426	1157955	-	two component system sensor histidine kinase	1	COG:T	Signal transduction mechanisms
Rv1034c		Rv1034	390	1158918	1159307	-	transposase	1	COG:L	Replication, recombination and repair
Rv1041c		Rv1041	864	1164572	1165435	-	transposase	1	COG:L	Replication, recombination and repair
Rv1042c		Rv1042	408	1165092	1165499	-	transposase	1	COG:L	Replication, recombination and repair
Rv1043c		Rv1043	1026	1165781	1166806	-	conserved hypothetical protein	1	COG:O	Posttranslational modification, protein turnover, chaperones
Rv1047			1248	1169423	1170670	+	transposase	1	COG:L	Replication, recombination and repair
Rv1049			447	1172386	1172832	+	transcriptional repressor	1	COG:K	Transcription
Rv1050			906	1172881	1173786	+	oxidoreductase	1	COG:R	General function prediction only
Rv1050			906	1172881	1173786	+	oxidoreductase	1	COG:Q	Secondary metabolites biosynthesis, transport and catabolism
Rv1050			906	1172881	1173786	+	oxidoreductase	1	COG:I	Lipid transport and metabolism
Rv1057			1182	1179396	1180577	+	conserved hypothetical protein	1	COG:S	Function unknown
Rv1058	fadD14		1632	1180684	1182315	+	medium chain fatty-acid-CoA ligase	1	COG:Q	Secondary metabolites biosynthesis, transport and catabolism
Rv1058	fadD14		1632	1180684	1182315	+	medium chain fatty-acid-CoA ligase	1	COG:I	Lipid transport and metabolism
Rv1059			1065	1182391	1183455	+	conserved hypothetical protein	1	COG:E	Amino acid transport and metabolism
Rv1059			1065	1182391	1183455	+	conserved hypothetical protein	1	COG:S	Function unknown
Rv1061			864	1184015	1184878	+	conserved hypothetical protein	1	COG:R	General function prediction only
Rv1062			858	1184883	1185740	+	conserved hypothetical protein	1	COG:R	General function prediction only
Rv1063c		Rv1063	1083	1185741	1186823	-	conserved hypothetical protein	1	COG:R	General function prediction only
Rv1066			396	1187998	1188393	+	conserved hypothetical protein	1	COG:P	Inorganic ion transport and metabolism
Rv1069c		Rv1069	1764	1192510	1194273	-	conserved hypothetical protein	1	COG:S	Function unknown
Rv1070c	echA8	Rv1070	774	1194270	1195043	-	enoyl-CoA hydratase	1	COG:I	Lipid transport and metabolism
Rv1071c	echA9	Rv1071	1038	1195055	1196092	-	enoyl-CoA hydratase	1	COG:I	Lipid transport and metabolism
Rv1072			837	1196279	1197115	+	conserved membrane protein	1	COG:S	Function unknown
Rv1074c	fadA3	Rv1074	1218	1198156	1199373	-	beta-ketoacyl CoA thiolase	1	COG:I	Lipid transport and metabolism
Rv1075c		Rv1075	945	1199426	1200370	-	conserved exported protein	1	COG:E	Amino acid transport and metabolism
Rv1076	lipU		894	1200767	1201660	+	lipase	1	COG:I	Lipid transport and metabolism
Rv1077	cbs		1395	1201717	1203111	+	cystathionine beta-synthase	1	COG:R	General function prediction only
Rv1077	cbs		1395	1201717	1203111	+	cystathionine beta-synthase	1	COG:E	Amino acid transport and metabolism
Rv1079	metB		1167	1204067	1205233	+	cystathionine gamma-synthase	1	COG:E	Amino acid transport and metabolism
Rv1080c	greA	Rv1080	495	1205304	1205798	-	transcription elongation factor	1	COG:K	Transcription
Rv1082	mca		867	1206520	1207386	+	mycothiol conjugate amidase	1	COG:S	Function unknown
Rv1084			2022	1207636	1209657	+	conserved hypothetical protein	1	COG:O	Posttranslational modification, protein turnover, chaperones
Rv1085c		Rv1085	729	1209756	1210484	-	hemolysin	1	COG:R	General function prediction only
Rv1086			789	1210595	1211383	+	short-chain Z-isoprenyl diphosphate synthase	1	COG:I	Lipid transport and metabolism
Rv1087A			321	1214040	1214360	+	conserved hypothetical protein	1	COG:I	Lipid transport and metabolism
Rv1092c	coaA	Rv1092	939	1219248	1220186	-	pantothenate kinase	1	COG:H	Coenzyme transport and metabolism
Rv1093	glyA1		1281	1220574	1221854	+	serine hydroxymethyltransferase 1	1	COG:E	Amino acid transport and metabolism
Rv1095	phoH2		1302	1222997	1224298	+	phosphate starvation-inducible protein	1	COG:T	Signal transduction mechanisms
Rv1098c	fumC	Rv1098	1425	1226141	1227565	-	fumarase fum	1	COG:C	Energy production and conversion
Rv1101c		Rv1101	1158	1229391	1230548	-	conserved membrane protein	1	COG:R	General function prediction only
Rv1104			690	1231301	1231990	+	para-nitrobenzyl esterase	1	COG:I	Lipid transport and metabolism
Rv1105			516	1232311	1232826	+	para-nitrobenzyl esterase	1	COG:I	Lipid transport and metabolism
Rv1106c		Rv1106	1113	1232844	1233956	-	cholesterol dehydrogenase	1	COG:M	Cell wall/membrane/envelope biogenesis
Rv1106c		Rv1106	1113	1232844	1233956	-	cholesterol dehydrogenase	1	COG:G	Carbohydrate transport and metabolism
Rv1107c	xseB	Rv1107	258	1233966	1234223	-	exodeoxyribonuclease VII small subunit	1	COG:L	Replication, recombination and repair
Rv1108c	xseA	Rv1108	1248	1234213	1235460	-	exodeoxyribonuclease VII large subunit	1	COG:L	Replication, recombination and repair
Rv1112			1074	1238255	1239328	+	GTP binding protein	1	COG:J	Translation, ribosomal structure and biogenesis
Rv1114			375	1239610	1239984	+	conserved hypothetical protein	1	COG:R	General function prediction only
Rv1117			324	1241633	1241956	+	conserved hypothetical protein	1	COG:S	Function unknown
Rv1120c		Rv1120	495	1243010	1243504	-	conserved hypothetical protein	1	COG:T	Signal transduction mechanisms
Rv1122	gnd2		1023	1245129	1246151	+	6-phosphogluconate dehydrogenase, decarboxylating	1	COG:G	Carbohydrate transport and metabolism
Rv1123c	bpoB	Rv1123	909	1246144	1247052	-	peroxidase	1	COG:R	General function prediction only
Rv1124	ephC		951	1247127	1248077	+	epoxide hydrolase	1	COG:R	General function prediction only
Rv1127c	ppdK	Rv1127	1473	1249932	1251404	-	pyruvate, phosphate dikinase	1	COG:G	Carbohydrate transport and metabolism
Rv1129c		Rv1129	1461	1253074	1254534	-	transcriptional regulator	1	COG:K	Transcription
Rv1129c		Rv1129	1461	1253074	1254534	-	transcriptional regulator	1	COG:R	General function prediction only
Rv1131	gltA1		1182	1256132	1257313	+	citrate synthase I	1	COG:C	Energy production and conversion
Rv1133c	metE	Rv1133	2280	1259067	1261346	-	5-methyltetrahydropteroyltriglutamate-homocysteine methyltransferase	1	COG:E	Amino acid transport and metabolism
Rv1135A			243	1264314	1264556	+	acetyl-CoA acetyltransferase	1	COG:I	Lipid transport and metabolism
Rv1136			342	1264606	1264947	+	enoyl-CoA hydratase	1	COG:I	Lipid transport and metabolism
Rv1138c		Rv1138	1017	1265472	1266488	-	oxidoreductase	1	COG:C	Energy production and conversion
Rv1140			849	1267347	1268195	+	membrane protein	1	COG:R	General function prediction only
Rv1141c	echA11	Rv1141	807	1268203	1269009	-	enoyl-CoA hydratase	1	COG:I	Lipid transport and metabolism
Rv1142c	echA10	Rv1142	807	1269152	1269958	-	enoyl-CoA hydratase	1	COG:I	Lipid transport and metabolism
Rv1143	mcr		1083	1270062	1271144	+	alpha-methylacyl-CoA racemase	1	COG:C	Energy production and conversion
Rv1144			753	1271156	1271908	+	short-chain type dehydrogenase/reductase	1	COG:I	Lipid transport and metabolism
Rv1144			753	1271156	1271908	+	short-chain type dehydrogenase/reductase	1	COG:R	General function prediction only
Rv1144			753	1271156	1271908	+	short-chain type dehydrogenase/reductase	1	COG:Q	Secondary metabolites biosynthesis, transport and catabolism
Rv1145	mmpL13a		912	1272423	1273334	+	transmembrane transport protein	1	COG:R	General function prediction only
Rv1146	mmpL13b		1413	1273355	1274767	+	transmembrane transport protein	1	COG:R	General function prediction only
Rv1149			408	1277893	1278300	+	transposase	1	COG:L	Replication, recombination and repair
Rv1151c		Rv1151	714	1278904	1279617	-	transcriptional regulator	1	COG:K	Transcription
Rv1152			366	1279655	1280020	+	transcriptional regulator	1	COG:K	Transcription
Rv1153c	omt	Rv1153	849	1279998	1280846	-	O-methyltransferase	1	COG:Q	Secondary metabolites biosynthesis, transport and catabolism
Rv1154c		Rv1154	642	1280843	1281484	-	hypothetical protein	1	COG:S	Function unknown
Rv1156			588	1282306	1282893	+	conserved hypothetical protein	1	COG:L	Replication, recombination and repair
Rv1161	narG		3699	1287328	1291026	+	respiratory nitrate reductase alpha chain	1	COG:C	Energy production and conversion
Rv1162	narH		1677	1291065	1292741	+	respiratory nitrate reductase beta chain	1	COG:C	Energy production and conversion
Rv1163	narJ		606	1292798	1293403	+	respiratory nitrate reductase delta chain	1	COG:C	Energy production and conversion
Rv1164	narI		741	1293406	1294146	+	respiratory nitrate reductase gamma chain	1	COG:C	Energy production and conversion
Rv1165	typA		1887	1294168	1296054	+	GTP-binding translation elongation factor	1	COG:T	Signal transduction mechanisms
Rv1166	lpqW		1908	1296152	1298059	+	lipoprotein	1	COG:E	Amino acid transport and metabolism
Rv1167c		Rv1167	606	1298087	1298692	-	transcriptional regulator	1	COG:K	Transcription
Rv1170	mshB		912	1300304	1301215	+	N-acetyl-1-D-myo-inosityl-2-amino-2-deoxy-alpha-D-glucopyranoside deacetylase	1	COG:S	Function unknown
Rv1173	fbiC		2571	1302931	1305501	+	F420 biosynthesis protein	1	COG:R	General function prediction only
Rv1173	fbiC		2571	1302931	1305501	+	F420 biosynthesis protein	1	COG:H	Coenzyme transport and metabolism
Rv1175c	fadH	Rv1175	2025	1306202	1308226	-	NADPH dependent 2,4-dienoyl-CoA reductase	1	COG:C	Energy production and conversion
Rv1175c	fadH	Rv1175	2025	1306202	1308226	-	NADPH dependent 2,4-dienoyl-CoA reductase	1	COG:R	General function prediction only
Rv1176c		Rv1176	570	1308223	1308792	-	conserved hypothetical protein	1	COG:K	Transcription
Rv1177	fdxC		327	1309005	1309331	+	ferredoxin	1	COG:C	Energy production and conversion
Rv1178			1089	1309364	1310452	+	aminotransferase	1	COG:E	Amino acid transport and metabolism
Rv1179c		Rv1179	2820	1310480	1313299	-	hypothetical protein	1	COG:K	Transcription
Rv1179c		Rv1179	2820	1310480	1313299	-	hypothetical protein	1	COG:L	Replication, recombination and repair
Rv1180	pks3		1467	1313725	1315191	+	polyketide beta-ketoacyl synthase	1	COG:Q	Secondary metabolites biosynthesis, transport and catabolism
Rv1181	pks4		4749	1315234	1319982	+	polyketide beta-ketoacyl synthase	1	COG:Q	Secondary metabolites biosynthesis, transport and catabolism
Rv1183	mmpL10		3009	1321520	1324528	+	transmembrane transport protein	1	COG:R	General function prediction only
Rv1185c	fadD21	Rv1185	1737	1325776	1327512	-	fatty-acid-CoA ligase	1	COG:I	Lipid transport and metabolism
Rv1185c	fadD21	Rv1185	1737	1325776	1327512	-	fatty-acid-CoA ligase	1	COG:Q	Secondary metabolites biosynthesis, transport and catabolism
Rv1186c		Rv1186	1617	1327689	1329305	-	conserved hypothetical protein	1	COG:T	Signal transduction mechanisms
Rv1186c		Rv1186	1617	1327689	1329305	-	conserved hypothetical protein	1	COG:Q	Secondary metabolites biosynthesis, transport and catabolism
Rv1187	rocA		1632	1329390	1331021	+	pyrroline-5-carboxylate dehydrogenase	1	COG:C	Energy production and conversion
Rv1189	sigI		873	1332092	1332964	+	alternative RNA polymerase sigma factor	1	COG:K	Transcription
Rv1190			879	1332980	1333858	+	conserved hypothetical protein	1	COG:R	General function prediction only
Rv1191			915	1333931	1334845	+	conserved hypothetical protein	1	COG:R	General function prediction only
Rv1192			828	1334927	1335754	+	hypothetical protein	1	COG:R	General function prediction only
Rv1193	fadD36		1422	1335794	1337215	+	fatty-acid-CoA ligase	1	COG:I	Lipid transport and metabolism
Rv1193	fadD36		1422	1335794	1337215	+	fatty-acid-CoA ligase	1	COG:Q	Secondary metabolites biosynthesis, transport and catabolism
Rv1194c		Rv1194	1266	1337248	1338513	-	conserved hypothetical protein	1	COG:T	Signal transduction mechanisms
Rv1194c		Rv1194	1266	1337248	1338513	-	conserved hypothetical protein	1	COG:Q	Secondary metabolites biosynthesis, transport and catabolism
Rv1199c		Rv1199	1248	1341358	1342605	-	transposase	1	COG:L	Replication, recombination and repair
Rv1201c		Rv1201	954	1344216	1345169	-	transferase	1	COG:E	Amino acid transport and metabolism
Rv1202	dapE		1065	1345260	1346324	+	succinyl-diaminopimelate desuccinylase	1	COG:E	Amino acid transport and metabolism
Rv1205			564	1348719	1349282	+	conserved hypothetical protein	1	COG:R	General function prediction only
Rv1206	fadD6		1794	1349332	1351125	+	fatty-acid-CoA ligase	1	COG:Q	Secondary metabolites biosynthesis, transport and catabolism
Rv1206	fadD6		1794	1349332	1351125	+	fatty-acid-CoA ligase	1	COG:I	Lipid transport and metabolism
Rv1207	folP2		957	1351191	1352147	+	dihydropteroate synthase 2	1	COG:H	Coenzyme transport and metabolism
Rv1208			975	1352144	1353118	+	conserved hypothetical protein	1	COG:M	Cell wall/membrane/envelope biogenesis
Rv1212c		Rv1212	1164	1354498	1355661	-	glycosyltransferase	1	COG:M	Cell wall/membrane/envelope biogenesis
Rv1212c		Rv1212	1164	1354498	1355661	-	glycosyltransferase	1	TBPWY:GLYCOGENSYNTH-PWY	glycogen biosynthesis I (from ADP-D-Glucose)
Rv1212c		Rv1212	1164	1354498	1355661	-	glycosyltransferase	1	TBRXN:GLYCOGENSYN-RXN	ADP-&alpha;-D-glucose + (1,4-&alpha;-D-glucosyl)<sub>(n)</sub> &rarr; ADP + (1,4-&alpha;-D-glucosyl)<sub>(n+1)</sub>
Rv1213	glgC		1215	1355836	1357050	+	glucose-1-phosphate adenylyltransferase	1	PWY:GLYCOGENSYNTH-PWY	glycogen biosynthesis I (from ADP-D-Glucose)
Rv1213	glgC		1215	1355836	1357050	+	glucose-1-phosphate adenylyltransferase	1	COG:G	Carbohydrate transport and metabolism
Rv1213	glgC		1215	1355836	1357050	+	glucose-1-phosphate adenylyltransferase	1	TBPWY:GLYCOGENSYNTH-PWY	glycogen biosynthesis I (from ADP-D-Glucose)
Rv1215c		Rv1215	1686	1357759	1359444	-	conserved hypothetical protein	1	COG:R	General function prediction only
Rv1216c		Rv1216	675	1359472	1360146	-	conserved membrane protein	1	COG:O	Posttranslational modification, protein turnover, chaperones
Rv1217c		Rv1217	1647	1360155	1361801	-	tetronasin-transport membrane protein ABC transporter	1	COG:M	Cell wall/membrane/envelope biogenesis
Rv1218c		Rv1218	936	1361798	1362733	-	tetronasin-transport ATP-binding protein ABC transporter	1	COG:V	Defense mechanisms
Rv1219c		Rv1219	639	1362723	1363361	-	transcriptional regulator	1	COG:K	Transcription
Rv1220c		Rv1220	648	1363503	1364150	-	methyltransferase	1	COG:R	General function prediction only
Rv1221	sigE		774	1364413	1365186	+	alternative RNA polymerase sigma factor	1	COG:K	Transcription
Rv1223	htrA		1587	1365875	1367461	+	serine protease	1	COG:O	Posttranslational modification, protein turnover, chaperones
Rv1225c		Rv1225	831	1367891	1368721	-	conserved hypothetical protein	1	COG:G	Carbohydrate transport and metabolism
Rv1226c		Rv1226	1464	1368832	1370295	-	transmembrane protein	1	COG:S	Function unknown
Rv1227c		Rv1227	534	1370292	1370825	-	transmembrane protein	1	COG:S	Function unknown
Rv1229c	mrp	Rv1229	1173	1371777	1372949	-	hypothetical protein	1	COG:D	Cell cycle control, cell division, chromosome partitioning
Rv1230c		Rv1230	1236	1372962	1374197	-	membrane protein	1	COG:M	Cell wall/membrane/envelope biogenesis
Rv1231c		Rv1231	543	1374322	1374864	-	membrane protein	1	COG:S	Function unknown
Rv1232c		Rv1232	1308	1374861	1376168	-	conserved hypothetical protein	1	COG:P	Inorganic ion transport and metabolism
Rv1235	lpqY		1407	1377524	1378930	+	sugar-binding lipoprotein	1	COG:G	Carbohydrate transport and metabolism
Rv1236	sugA		924	1378927	1379850	+	sugar-transport membrane protein ABC transporter	1	COG:G	Carbohydrate transport and metabolism
Rv1237	sugB		825	1379855	1380679	+	sugar-transport membrane protein ABC transporter	1	COG:G	Carbohydrate transport and metabolism
Rv1238	sugC		1182	1380684	1381865	+	sugar-transport ATP-binding protein ABC transporter	1	COG:G	Carbohydrate transport and metabolism
Rv1239c	corA	Rv1239	1101	1381942	1383042	-	magnesium and cobalt transport transmembrane protein	1	COG:P	Inorganic ion transport and metabolism
Rv1240	mdh		990	1383213	1384202	+	malate dehydrogenase	1	COG:C	Energy production and conversion
Rv1244	lpqZ		861	1386857	1387717	+	lipoprotein	1	COG:M	Cell wall/membrane/envelope biogenesis
Rv1245c		Rv1245	831	1387798	1388628	-	short-chain type dehydrogenase/reductase	1	COG:Q	Secondary metabolites biosynthesis, transport and catabolism
Rv1245c		Rv1245	831	1387798	1388628	-	short-chain type dehydrogenase/reductase	1	COG:I	Lipid transport and metabolism
Rv1245c		Rv1245	831	1387798	1388628	-	short-chain type dehydrogenase/reductase	1	COG:R	General function prediction only
Rv1246c		Rv1246	294	1388685	1388978	-	conserved hypothetical protein	1	COG:J	Translation, ribosomal structure and biogenesis
Rv1246c		Rv1246	294	1388685	1388978	-	conserved hypothetical protein	1	COG:D	Cell cycle control, cell division, chromosome partitioning
Rv1247c		Rv1247	270	1388975	1389244	-	conserved hypothetical protein	1	COG:D	Cell cycle control, cell division, chromosome partitioning
Rv1248c	kgd	Rv1248	3645	1389357	1393001	-	2-oxoglutarate dehydrogenase sucA	1	COG:C	Energy production and conversion
Rv1248c	kgd	Rv1248	3645	1389357	1393001	-	2-oxoglutarate dehydrogenase sucA	1	COG:C	Energy production and conversion
Rv1251c		Rv1251	3420	1395821	1399240	-	conserved hypothetical protein	1	COG:R	General function prediction only
Rv1251c		Rv1251	3420	1395821	1399240	-	conserved hypothetical protein	1	COG:L	Replication, recombination and repair
Rv1253	deaD		1692	1399970	1401661	+	cold shock deaD-box protein A	1	COG:L	Replication, recombination and repair
Rv1253	deaD		1692	1399970	1401661	+	cold shock deaD-box protein A	1	COG:J	Translation, ribosomal structure and biogenesis
Rv1253	deaD		1692	1399970	1401661	+	cold shock deaD-box protein A	1	COG:K	Transcription
Rv1254			1152	1401658	1402809	+	acyltransferase	1	COG:I	Lipid transport and metabolism
Rv1255c		Rv1255	609	1402778	1403386	-	transcriptional regulator	1	COG:K	Transcription
Rv1256c	cyp130	Rv1256	1218	1403386	1404603	-	cytochrome P450 130	1	COG:Q	Secondary metabolites biosynthesis, transport and catabolism
Rv1257c		Rv1257	1368	1404717	1406084	-	oxidoreductase	1	COG:C	Energy production and conversion
Rv1259			900	1407339	1408238	+	conserved hypothetical protein	1	COG:L	Replication, recombination and repair
Rv1260			1119	1408240	1409358	+	oxidoreductase	1	COG:C	Energy production and conversion
Rv1260			1119	1408240	1409358	+	oxidoreductase	1	COG:H	Coenzyme transport and metabolism
Rv1262c		Rv1262	435	1409938	1410372	-	hypothetical protein	1	COG:F	Nucleotide transport and metabolism
Rv1262c		Rv1262	435	1409938	1410372	-	hypothetical protein	1	COG:R	General function prediction only
Rv1262c		Rv1262	435	1409938	1410372	-	hypothetical protein	1	COG:G	Carbohydrate transport and metabolism
Rv1264			1194	1411894	1413087	+	adenylyl cyclase	1	COG:T	Signal transduction mechanisms
Rv1266c	pknH	Rv1266	1881	1413960	1415840	-	transmembrane serine/threonine-protein kinase H	1	COG:R	General function prediction only
Rv1266c	pknH	Rv1266	1881	1413960	1415840	-	transmembrane serine/threonine-protein kinase H	1	COG:K	Transcription
Rv1266c	pknH	Rv1266	1881	1413960	1415840	-	transmembrane serine/threonine-protein kinase H	1	COG:T	Signal transduction mechanisms
Rv1267c	embR	Rv1267	1167	1416181	1417347	-	transcriptional regulator	1	COG:T	Signal transduction mechanisms
Rv1267c	embR	Rv1267	1167	1416181	1417347	-	transcriptional regulator	1	COG:T	Signal transduction mechanisms
Rv1272c		Rv1272	1896	1420410	1422305	-	drugs-transport transmembrane ATP-binding protein ABC transporter	1	COG:V	Defense mechanisms
Rv1273c		Rv1273	1749	1422302	1424050	-	drugs-transport transmembrane ATP-binding protein ABC transporter	1	COG:V	Defense mechanisms
Rv1276c		Rv1276	477	1425438	1425914	-	conserved hypothetical protein	1	COG:T	Signal transduction mechanisms
Rv1277			1254	1426164	1427417	+	conserved hypothetical protein	1	COG:L	Replication, recombination and repair
Rv1278			2628	1427414	1430041	+	hypothetical protein	1	COG:L	Replication, recombination and repair
Rv1278			2628	1427414	1430041	+	hypothetical protein	1	COG:S	Function unknown
Rv1279			1587	1430062	1431648	+	dehydrogenase FAD flavoprotein gmc oxidoreductase	1	COG:E	Amino acid transport and metabolism
Rv1280c	oppA	Rv1280	1776	1431665	1433440	-	periplasmic oligopeptide-binding lipoprotein	1	COG:E	Amino acid transport and metabolism
Rv1281c	oppD	Rv1281	1839	1433433	1435271	-	oligopeptide-transport ATP-binding protein ABC transporter	1	COG:R	General function prediction only
Rv1282c	oppC	Rv1282	876	1435268	1436143	-	oligopeptide-transport membrane protein ABC transporter	1	COG:E	Amino acid transport and metabolism
Rv1282c	oppC	Rv1282	876	1435268	1436143	-	oligopeptide-transport membrane protein ABC transporter	1	COG:P	Inorganic ion transport and metabolism
Rv1283c	oppB	Rv1283	978	1436140	1437117	-	oligopeptide-transport membrane protein ABC transporter	1	COG:P	Inorganic ion transport and metabolism
Rv1283c	oppB	Rv1283	978	1436140	1437117	-	oligopeptide-transport membrane protein ABC transporter	1	COG:E	Amino acid transport and metabolism
Rv1285	cysD		999	1437909	1438907	+	sulfate adenylyltransferase subunit 2	1	COG:E	Amino acid transport and metabolism
Rv1285	cysD		999	1437909	1438907	+	sulfate adenylyltransferase subunit 2	1	COG:H	Coenzyme transport and metabolism
Rv1286	cysN		1845	1438907	1440751	+	bifunctional sulfate adenyltransferase/adenylylsulfate kinase cysN/cysC	1	COG:P	Inorganic ion transport and metabolism
Rv1286	cysN		1845	1438907	1440751	+	bifunctional sulfate adenyltransferase/adenylylsulfate kinase cysN/cysC	1	COG:P	Inorganic ion transport and metabolism
Rv1287			486	1440805	1441290	+	conserved hypothetical protein	1	COG:K	Transcription
Rv1288			1371	1441348	1442718	+	conserved hypothetical protein	1	COG:R	General function prediction only
Rv1288			1371	1441348	1442718	+	conserved hypothetical protein	1	COG:M	Cell wall/membrane/envelope biogenesis
Rv1290c		Rv1290	1566	1443482	1445047	-	conserved hypothetical protein	1	COG:S	Function unknown
Rv1292	argS		1653	1446379	1448031	+	arginyl-tRNA synthetase	1	COG:J	Translation, ribosomal structure and biogenesis
Rv1293	lysA		1344	1448028	1449371	+	diaminopimelate decarboxylase	1	COG:E	Amino acid transport and metabolism
Rv1294	thrA		1326	1449375	1450700	+	homoserine dehydrogenase	1	COG:E	Amino acid transport and metabolism
Rv1295	thrC		1083	1450697	1451779	+	threonine synthase	1	COG:E	Amino acid transport and metabolism
Rv1296	thrB		951	1451997	1452947	+	homoserine kinase	1	COG:E	Amino acid transport and metabolism
Rv1297	rho		1809	1453204	1455012	+	transcription termination factor	1	COG:K	Transcription
Rv1298	rpmE		243	1455163	1455405	+	50S ribosomal protein L31	1	COG:J	Translation, ribosomal structure and biogenesis
Rv1299	prfA		1074	1455495	1456568	+	peptide chain release factor 1	1	COG:J	Translation, ribosomal structure and biogenesis
Rv1300	hemK		978	1456565	1457542	+	hypothetical protein	1	COG:J	Translation, ribosomal structure and biogenesis
Rv1301			654	1457558	1458211	+	conserved hypothetical protein	1	COG:J	Translation, ribosomal structure and biogenesis
Rv1302	rfe		1215	1458295	1459509	+	undecapaprenyl-phosphate alpha-N-acetylglucosaminyltransferase	1	COG:M	Cell wall/membrane/envelope biogenesis
Rv1305	atpE		246	1461045	1461290	+	ATP synthase C chain	1	COG:C	Energy production and conversion
Rv1306	atpF		516	1461321	1461836	+	ATP synthase B chain	1	COG:C	Energy production and conversion
Rv1307	atpH		1341	1461843	1463183	+	ATP synthase delta chain	1	COG:C	Energy production and conversion
Rv1307	atpH		1341	1461843	1463183	+	ATP synthase delta chain	1	COG:C	Energy production and conversion
Rv1308	atpA		1650	1463228	1464877	+	ATP synthase alpha chain	1	COG:C	Energy production and conversion
Rv1309	atpG		918	1464884	1465801	+	ATP synthase gamma chain	1	COG:C	Energy production and conversion
Rv1310	atpD		1461	1465841	1467301	+	ATP synthase beta chain	1	COG:C	Energy production and conversion
Rv1313c		Rv1313	1335	1468171	1469505	-	transposase	1	COG:L	Replication, recombination and repair
Rv1314c		Rv1314	582	1469671	1470252	-	conserved hypothetical protein	1	COG:S	Function unknown
Rv1316c	ogt	Rv1316	498	1477134	1477631	-	methylated-DNA-protein-cysteine methyltransferase	1	COG:L	Replication, recombination and repair
Rv1318c		Rv1318	1626	1479199	1480824	-	adenylate cyclase	1	COG:T	Signal transduction mechanisms
Rv1319c		Rv1319	1608	1480894	1482501	-	adenylate cyclase	1	COG:T	Signal transduction mechanisms
Rv1320c		Rv1320	1704	1482514	1484217	-	adenylate cyclase	1	COG:T	Signal transduction mechanisms
Rv1321			681	1484279	1484959	+	conserved hypothetical protein	1	COG:L	Replication, recombination and repair
Rv1322A			459	1485313	1485771	-	conserved hypothetical protein	1	COG:E	Amino acid transport and metabolism
Rv1323	fadA4		1170	1485862	1487031	+	acetyl-CoA acetyltransferase	1	COG:I	Lipid transport and metabolism
Rv1324			915	1487161	1488075	+	thioredoxin	1	COG:O	Posttranslational modification, protein turnover, chaperones
Rv1326c	glgB	Rv1326	2196	1490117	1492312	-	1,4-alpha-glucan branching enzyme	1	PWY:GLYCOGENSYNTH-PWY	glycogen biosynthesis I (from ADP-D-Glucose)
Rv1326c	glgB	Rv1326	2196	1490117	1492312	-	1,4-alpha-glucan branching enzyme	1	COG:G	Carbohydrate transport and metabolism
Rv1326c	glgB	Rv1326	2196	1490117	1492312	-	1,4-alpha-glucan branching enzyme	1	TBPWY:GLYCOGENSYNTH-PWY	glycogen biosynthesis I (from ADP-D-Glucose)
Rv1326c	glgB	Rv1326	2196	1490117	1492312	-	1,4-alpha-glucan branching enzyme	1	TBRXN:GLYCOGEN-BRANCH-RXN	a 1,4-&alpha;-D-glucan &rarr; a glycogen
Rv1328	glgP		2592	1494564	1497155	+	glycogen phosphorylase	1	COG:G	Carbohydrate transport and metabolism
Rv1329c	dinG	Rv1329	1995	1497195	1499189	-	ATP-dependent helicase	1	COG:L	Replication, recombination and repair
Rv1329c	dinG	Rv1329	1995	1497195	1499189	-	ATP-dependent helicase	1	COG:K	Transcription
Rv1330c		Rv1330	1347	1499213	1500559	-	conserved hypothetical protein	1	COG:H	Coenzyme transport and metabolism
Rv1333			1035	1501599	1502633	+	hydrolase	1	COG:E	Amino acid transport and metabolism
Rv1333			1035	1501599	1502633	+	hydrolase	1	COG:Q	Secondary metabolites biosynthesis, transport and catabolism
Rv1334			441	1502641	1503081	+	conserved hypothetical protein	1	COG:R	General function prediction only
Rv1335			282	1503103	1503384	+	9.5 kda culture filtrate antigen cfp10a	1	COG:H	Coenzyme transport and metabolism
Rv1336	cysM		972	1503394	1504365	+	cysteine synthase B	1	COG:E	Amino acid transport and metabolism
Rv1337			723	1504356	1505078	+	membrane protein	1	COG:R	General function prediction only
Rv1338	murI		816	1505075	1505890	+	glutamate racemase	1	COG:M	Cell wall/membrane/envelope biogenesis
Rv1339			822	1505917	1506738	+	conserved hypothetical protein	1	COG:R	General function prediction only
Rv1340	rph		780	1506755	1507534	+	ribonuclease rphA	1	COG:J	Translation, ribosomal structure and biogenesis
Rv1341			615	1507573	1508187	+	conserved hypothetical protein	1	COG:F	Nucleotide transport and metabolism
Rv1343c	lprD	Rv1343	381	1508543	1508923	-	lipoprotein	1	COG:K	Transcription
Rv1344			321	1508968	1509288	+	acyl carrier protein	1	COG:I	Lipid transport and metabolism
Rv1344			321	1508968	1509288	+	acyl carrier protein	1	COG:Q	Secondary metabolites biosynthesis, transport and catabolism
Rv1345	fadD33		1566	1509281	1510846	+	polyketide synthase	1	COG:Q	Secondary metabolites biosynthesis, transport and catabolism
Rv1345	fadD33		1566	1509281	1510846	+	polyketide synthase	1	COG:I	Lipid transport and metabolism
Rv1346	fadE14		1161	1510846	1512006	+	acyl-CoA dehydrogenase	1	COG:I	Lipid transport and metabolism
Rv1347c		Rv1347	633	1511973	1512605	-	conserved hypothetical protein	1	COG:J	Translation, ribosomal structure and biogenesis
Rv1348			2580	1513047	1515626	+	drugs-transport transmembrane ATP-binding protein ABC transporter	1	COG:V	Defense mechanisms
Rv1348			2580	1513047	1515626	+	drugs-transport transmembrane ATP-binding protein ABC transporter	1	COG:P	Inorganic ion transport and metabolism
Rv1349			1740	1515623	1517362	+	drugs-transport transmembrane ATP-binding protein ABC transporter	1	COG:V	Defense mechanisms
Rv1350	fabG		744	1517491	1518234	+	3-oxoacyl-[acyl-carrier protein] reductase fabG2	1	COG:I	Lipid transport and metabolism
Rv1350	fabG		744	1517491	1518234	+	3-oxoacyl-[acyl-carrier protein] reductase fabG2	1	COG:R	General function prediction only
Rv1350	fabG		744	1517491	1518234	+	3-oxoacyl-[acyl-carrier protein] reductase fabG2	1	COG:Q	Secondary metabolites biosynthesis, transport and catabolism
Rv1353c		Rv1353	786	1519200	1519985	-	transcriptional regulator	1	COG:K	Transcription
Rv1355c	moeY	Rv1355	2148	1521885	1524032	-	molybdopterin biosynthesis protein	1	COG:H	Coenzyme transport and metabolism
Rv1358			3480	1526612	1530091	+	transcriptional regulator	1	COG:R	General function prediction only
Rv1358			3480	1526612	1530091	+	transcriptional regulator	1	COG:K	Transcription
Rv1358			3480	1526612	1530091	+	transcriptional regulator	1	COG:T	Signal transduction mechanisms
Rv1359			753	1530173	1530925	+	transcriptional regulator	1	COG:T	Signal transduction mechanisms
Rv1360			1023	1531348	1532370	+	oxidoreductase	1	COG:C	Energy production and conversion
Rv1364c		Rv1364	1962	1535683	1537644	-	conserved hypothetical protein	1	COG:K	Transcription
Rv1364c		Rv1364	1962	1535683	1537644	-	conserved hypothetical protein	1	COG:T	Signal transduction mechanisms
Rv1364c		Rv1364	1962	1535683	1537644	-	conserved hypothetical protein	1	COG:T	Signal transduction mechanisms
Rv1365c	rsfA	Rv1365	387	1537783	1538169	-	anti-anti-sigma factor	1	COG:T	Signal transduction mechanisms
Rv1366			822	1538390	1539211	+	hypothetical protein	1	COG:S	Function unknown
Rv1367c		Rv1367	1134	1539512	1540645	-	conserved hypothetical protein	1	COG:V	Defense mechanisms
Rv1369c		Rv1369	885	1541994	1542878	-	transposase	1	COG:L	Replication, recombination and repair
Rv1370c		Rv1370	327	1542929	1543255	-	transposase	1	COG:L	Replication, recombination and repair
Rv1372			1182	1544825	1546006	+	conserved hypothetical protein	1	COG:Q	Secondary metabolites biosynthesis, transport and catabolism
Rv1375			1320	1547832	1549151	+	conserved hypothetical protein	1	COG:S	Function unknown
Rv1376			1494	1549148	1550641	+	conserved hypothetical protein	1	COG:S	Function unknown
Rv1377c		Rv1377	639	1550579	1551217	-	transferase	1	COG:R	General function prediction only
Rv1377c		Rv1377	639	1550579	1551217	-	transferase	1	COG:Q	Secondary metabolites biosynthesis, transport and catabolism
Rv1379	pyrR		582	1552654	1553235	+	pyrimidine operon regulatory protein	1	COG:F	Nucleotide transport and metabolism
Rv1380	pyrB		960	1553232	1554191	+	aspartate carbamoyltransferase	1	COG:F	Nucleotide transport and metabolism
Rv1381	pyrC		1293	1554188	1555480	+	dihydroorotase	1	COG:F	Nucleotide transport and metabolism
Rv1383	carA		1131	1555971	1557101	+	carbamoyl-phosphate synthase small chain	1	COG:E	Amino acid transport and metabolism
Rv1383	carA		1131	1555971	1557101	+	carbamoyl-phosphate synthase small chain	1	COG:F	Nucleotide transport and metabolism
Rv1384	carB		3348	1557101	1560448	+	carbamoyl-phosphate synthase large chain	1	COG:F	Nucleotide transport and metabolism
Rv1384	carB		3348	1557101	1560448	+	carbamoyl-phosphate synthase large chain	1	COG:E	Amino acid transport and metabolism
Rv1385	pyrF		825	1560445	1561269	+	orotidine 5-phosphate decarboxylase	1	COG:F	Nucleotide transport and metabolism
Rv1389	gmk		627	1564401	1565027	+	guanylate kinase	1	COG:F	Nucleotide transport and metabolism
Rv1390	rpoZ		333	1565093	1565425	+	DNA-directed RNA polymerase omega chain	1	COG:K	Transcription
Rv1391	dfp		1257	1565441	1566697	+	DNA/pantothenate metabolism flavoprotein	1	COG:H	Coenzyme transport and metabolism
Rv1392	metK		1212	1566825	1568036	+	S-adenosylmethionine synthetase	1	COG:H	Coenzyme transport and metabolism
Rv1393c		Rv1393	1479	1568109	1569587	-	monooxygenase	1	COG:P	Inorganic ion transport and metabolism
Rv1394c	cyp132	Rv1394	1386	1569584	1570969	-	cytochrome P450 132	1	COG:Q	Secondary metabolites biosynthesis, transport and catabolism
Rv1397c		Rv1397	402	1574112	1574513	-	conserved hypothetical protein	1	COG:R	General function prediction only
Rv1399c	lipH	Rv1399	960	1574850	1575809	-	lipase	1	COG:I	Lipid transport and metabolism
Rv1400c	lipI	Rv1400	963	1575834	1576796	-	lipase lipH	1	COG:I	Lipid transport and metabolism
Rv1401			603	1576930	1577532	+	membrane protein	1	COG:S	Function unknown
Rv1402	priA		1968	1577613	1579580	+	primosomal protein N	1	COG:L	Replication, recombination and repair
Rv1404			483	1580591	1581073	+	transcriptional regulator	1	COG:K	Transcription
Rv1405c		Rv1405	825	1581145	1581969	-	methyltransferase	1	COG:Q	Secondary metabolites biosynthesis, transport and catabolism
Rv1405c		Rv1405	825	1581145	1581969	-	methyltransferase	1	COG:R	General function prediction only
Rv1406	fmt		939	1582166	1583104	+	methionyl-tRNA formyltransferase	1	COG:J	Translation, ribosomal structure and biogenesis
Rv1407	fmu		1374	1583101	1584474	+	SUN protein	1	COG:J	Translation, ribosomal structure and biogenesis
Rv1408	rpe		699	1584499	1585197	+	ribulose-phosphate 3-epimerase	1	COG:G	Carbohydrate transport and metabolism
Rv1409	ribG		1020	1585194	1586213	+	riboflavin biosynthesis protein	1	COG:H	Coenzyme transport and metabolism
Rv1409	ribG		1020	1585194	1586213	+	riboflavin biosynthesis protein	1	COG:H	Coenzyme transport and metabolism
Rv1412	ribC		606	1588567	1589172	+	riboflavin synthase alpha chain	1	COG:H	Coenzyme transport and metabolism
Rv1413			516	1589386	1589901	+	conserved hypothetical protein	1	COG:E	Amino acid transport and metabolism
Rv1414			402	1589891	1590292	+	conserved hypothetical protein	1	COG:E	Amino acid transport and metabolism
Rv1415	ribA2		1278	1590397	1591674	+	riboflavin biosynthesis protein	1	COG:H	Coenzyme transport and metabolism
Rv1420	uvrC		1941	1594042	1595982	+	excinuclease ABC subunit C	1	COG:L	Replication, recombination and repair
Rv1421			906	1595979	1596884	+	conserved hypothetical protein	1	COG:R	General function prediction only
Rv1423	whiA		978	1597906	1598883	+	transcriptional regulator	1	COG:S	Function unknown
Rv1423	whiA		978	1597906	1598883	+	transcriptional regulator	1	Pfam	PF02650.5	DUF199	Uncharacterized BCR, COG1481
Rv1426c	lipO	Rv1426	1263	1601059	1602321	-	esterase	1	COG:I	Lipid transport and metabolism
Rv1427c	fadD12	Rv1427	1608	1602321	1603928	-	long-chain fatty-acid-CoA ligase	1	COG:I	Lipid transport and metabolism
Rv1427c	fadD12	Rv1427	1608	1602321	1603928	-	long-chain fatty-acid-CoA ligase	1	COG:Q	Secondary metabolites biosynthesis, transport and catabolism
Rv1428c		Rv1428	828	1603932	1604759	-	conserved hypothetical protein	1	COG:I	Lipid transport and metabolism
Rv1429			1269	1604878	1606146	+	conserved hypothetical protein	1	COG:Q	Secondary metabolites biosynthesis, transport and catabolism
Rv1429			1269	1604878	1606146	+	conserved hypothetical protein	1	COG:T	Signal transduction mechanisms
Rv1432			1422	1609849	1611270	+	dehydrogenase	1	COG:Q	Secondary metabolites biosynthesis, transport and catabolism
Rv1433			816	1611434	1612249	+	hypothetical exported protein	1	COG:S	Function unknown
Rv1436	gap		1020	1613307	1614326	+	glyceraldehyde 3-phosphate dehydrogenase	1	COG:G	Carbohydrate transport and metabolism
Rv1438	tpi		786	1615564	1616349	+	triosephosphate isomerase	1	COG:G	Carbohydrate transport and metabolism
Rv1442	bisC		2301	1619791	1622091	+	biotin sulfoxide reductase	1	COG:C	Energy production and conversion
Rv1443c		Rv1443	486	1622207	1622692	-	hypothetical protein	1	COG:S	Function unknown
Rv1445c	devB	Rv1445	744	1623714	1624457	-	6-phosphogluconolactonase	1	COG:G	Carbohydrate transport and metabolism
Rv1446c	opcA	Rv1446	912	1624454	1625365	-	oxpp cycle protein	1	COG:G	Carbohydrate transport and metabolism
Rv1449c	tkt	Rv1449	2103	1628097	1630199	-	transketolase	1	COG:G	Carbohydrate transport and metabolism
Rv1451	ctaB		927	1635029	1635955	+	cytochrome C oxidase assembly factor	1	COG:O	Posttranslational modification, protein turnover, chaperones
Rv1453			1266	1638381	1639646	+	transcriptional activator	1	COG:T	Signal transduction mechanisms
Rv1453			1266	1638381	1639646	+	transcriptional activator	1	COG:K	Transcription
Rv1453			1266	1638381	1639646	+	transcriptional activator	1	COG:Q	Secondary metabolites biosynthesis, transport and catabolism
Rv1453			1266	1638381	1639646	+	transcriptional activator	1	COG:T	Signal transduction mechanisms
Rv1454c	qor	Rv1454	987	1639674	1640660	-	quinone reductase	1	COG:R	General function prediction only
Rv1454c	qor	Rv1454	987	1639674	1640660	-	quinone reductase	1	COG:C	Energy production and conversion
Rv1456c		Rv1456	933	1641493	1642425	-	antibiotic-transport membrane ABC transporter	1	COG:O	Posttranslational modification, protein turnover, chaperones
Rv1458c		Rv1458	942	1643319	1644260	-	antibiotic-transport ATP-binding protein ABC transporter	1	COG:V	Defense mechanisms
Rv1460			807	1646186	1646992	+	transcriptional regulator	1	COG:K	Transcription
Rv1461			2541	1646989	1649529	+	conserved hypothetical protein	1	COG:L	Replication, recombination and repair
Rv1463			801	1650716	1651516	+	ABC transporter ATP-binding protein	1	COG:O	Posttranslational modification, protein turnover, chaperones
Rv1464	csd		1254	1651518	1652771	+	cysteine desulfurase	1	COG:E	Amino acid transport and metabolism
Rv1465			489	1652768	1653256	+	nitrogen fixation related protein	1	COG:C	Energy production and conversion
Rv1467c	fadE15	Rv1467	1830	1653673	1655502	-	acyl-CoA dehydrogenase	1	COG:I	Lipid transport and metabolism
Rv1469	ctpD		1974	1656963	1658936	+	cation transporter P-type ATPase D	1	COG:P	Inorganic ion transport and metabolism
Rv1470	trxA		375	1658980	1659354	+	thioredoxin	1	COG:C	Energy production and conversion
Rv1470	trxA		375	1658980	1659354	+	thioredoxin	1	COG:O	Posttranslational modification, protein turnover, chaperones
Rv1471	trxB1		372	1659370	1659741	+	thioredoxin	1	COG:O	Posttranslational modification, protein turnover, chaperones
Rv1471	trxB1		372	1659370	1659741	+	thioredoxin	1	COG:C	Energy production and conversion
Rv1472	echA12		858	1659763	1660620	+	enoyl-CoA hydratase	1	COG:I	Lipid transport and metabolism
Rv1473			1629	1660656	1662284	+	macrolide-transport ATP-binding protein ABC transporter	1	COG:R	General function prediction only
Rv1474c		Rv1474	564	1662641	1663204	-	transcriptional regulator	1	COG:K	Transcription
Rv1475c	acn	Rv1475	2832	1663215	1666046	-	iron-regulated aconitate hydratase	1	COG:C	Energy production and conversion
Rv1477			1419	1666990	1668408	+	invasion-associated protein	1	COG:M	Cell wall/membrane/envelope biogenesis
Rv1478			726	1668419	1669144	+	invasion-associated protein	1	COG:M	Cell wall/membrane/envelope biogenesis
Rv1479	moxR1		1134	1669283	1670416	+	transcriptional regulator	1	COG:R	General function prediction only
Rv1480			954	1670413	1671366	+	conserved hypothetical protein	1	COG:R	General function prediction only
Rv1483	fabG1		744	1673440	1674183	+	3-oxoacyl-[acyl-carrier protein] reductase	1	COG:I	Lipid transport and metabolism
Rv1483	fabG1		744	1673440	1674183	+	3-oxoacyl-[acyl-carrier protein] reductase	1	COG:R	General function prediction only
Rv1483	fabG1		744	1673440	1674183	+	3-oxoacyl-[acyl-carrier protein] reductase	1	COG:Q	Secondary metabolites biosynthesis, transport and catabolism
Rv1484	inhA		810	1674202	1675011	+	NADH-dependent enoyl-[acyl-carrier-protein] reductase	1	COG:I	Lipid transport and metabolism
Rv1487			435	1676941	1677375	+	conserved membrane protein	1	COG:O	Posttranslational modification, protein turnover, chaperones
Rv1487			435	1676941	1677375	+	conserved membrane protein	1	COG:U	Intracellular trafficking, secretion, and vesicular transport
Rv1488			1146	1677397	1678542	+	conserved hypothetical protein	1	COG:O	Posttranslational modification, protein turnover, chaperones
Rv1491c		Rv1491	759	1681208	1681966	-	conserved membrane protein	1	COG:S	Function unknown
Rv1492	mutA		1848	1682157	1684004	+	methylmalonyl-CoA mutase small subunit	1	COG:I	Lipid transport and metabolism
Rv1493	mutB		2253	1684005	1686257	+	methylmalonyl-CoA mutase large subunit	1	COG:I	Lipid transport and metabolism
Rv1496			1005	1686884	1687888	+	arginine/ornithine transport system ATPase	1	COG:E	Amino acid transport and metabolism
Rv1497	lipL		1290	1687941	1689230	+	esterase	1	COG:V	Defense mechanisms
Rv1498A			213	1690134	1690346	-	conserved hypothetical protein	1	COG:S	Function unknown
Rv1498c		Rv1498	618	1689303	1689920	-	methyltransferase	1	COG:Q	Secondary metabolites biosynthesis, transport and catabolism
Rv1498c		Rv1498	618	1689303	1689920	-	methyltransferase	1	COG:R	General function prediction only
Rv1500			1029	1690850	1691878	+	glycosyltransferase	1	COG:M	Cell wall/membrane/envelope biogenesis
Rv1501			822	1691890	1692711	+	conserved hypothetical protein	1	COG:Q	Secondary metabolites biosynthesis, transport and catabolism
Rv1503c		Rv1503	549	1693996	1694544	-	conserved hypothetical protein	1	COG:M	Cell wall/membrane/envelope biogenesis
Rv1504c		Rv1504	600	1694545	1695144	-	conserved hypothetical protein	1	COG:M	Cell wall/membrane/envelope biogenesis
Rv1505c		Rv1505	666	1695281	1695946	-	conserved hypothetical protein	1	COG:R	General function prediction only
Rv1508A			363	1699866	1700228	+	conserved hypothetical protein	1	COG:M	Cell wall/membrane/envelope biogenesis
Rv1511	gmdA		1023	1703074	1704096	+	GDP-D-mannose dehydratase	1	COG:M	Cell wall/membrane/envelope biogenesis
Rv1512	epiA		969	1704093	1705061	+	nucleotide-sugar epimerase	1	COG:G	Carbohydrate transport and metabolism
Rv1512	epiA		969	1704093	1705061	+	nucleotide-sugar epimerase	1	COG:M	Cell wall/membrane/envelope biogenesis
Rv1514c		Rv1514	789	1705807	1706595	-	conserved hypothetical protein	1	COG:M	Cell wall/membrane/envelope biogenesis
Rv1516c		Rv1516	1011	1707529	1708539	-	sugar transferase	1	COG:M	Cell wall/membrane/envelope biogenesis
Rv1518			960	1709644	1710603	+	conserved hypothetical protein	1	COG:M	Cell wall/membrane/envelope biogenesis
Rv1520			1041	1711028	1712068	+	sugar transferase	1	COG:M	Cell wall/membrane/envelope biogenesis
Rv1521	fadD25		1752	1712302	1714053	+	fatty-acid-CoA ligase	1	COG:Q	Secondary metabolites biosynthesis, transport and catabolism
Rv1521	fadD25		1752	1712302	1714053	+	fatty-acid-CoA ligase	1	COG:I	Lipid transport and metabolism
Rv1522c	mmpL12	Rv1522	3441	1714172	1717612	-	transmembrane transport protein	1	COG:R	General function prediction only
Rv1523			1044	1717653	1718696	+	methyltransferase	1	COG:Q	Secondary metabolites biosynthesis, transport and catabolism
Rv1523			1044	1717653	1718696	+	methyltransferase	1	COG:R	General function prediction only
Rv1524			1245	1718726	1719970	+	glycosyltransferase	1	COG:C	Energy production and conversion
Rv1524			1245	1718726	1719970	+	glycosyltransferase	1	COG:G	Carbohydrate transport and metabolism
Rv1525	wbbL2		786	1720017	1720802	+	rhamnosyl transferase	1	COG:R	General function prediction only
Rv1526c		Rv1526	1281	1720780	1722060	-	glycosyltransferase	1	COG:G	Carbohydrate transport and metabolism
Rv1526c		Rv1526	1281	1720780	1722060	-	glycosyltransferase	1	COG:C	Energy production and conversion
Rv1527c	pks5	Rv1527	6327	1722083	1728409	-	polyketide synthase	1	COG:Q	Secondary metabolites biosynthesis, transport and catabolism
Rv1529	fadD24		1755	1729502	1731256	+	fatty-acid-CoA ligase	1	COG:I	Lipid transport and metabolism
Rv1529	fadD24		1755	1729502	1731256	+	fatty-acid-CoA ligase	1	COG:Q	Secondary metabolites biosynthesis, transport and catabolism
Rv1530	adh		1104	1731373	1732476	+	alcohol dehydrogenase	1	COG:R	General function prediction only
Rv1530	adh		1104	1731373	1732476	+	alcohol dehydrogenase	1	COG:E	Amino acid transport and metabolism
Rv1531			567	1732473	1733039	+	conserved hypothetical protein	1	COG:S	Function unknown
Rv1532c		Rv1532	435	1733116	1733550	-	conserved hypothetical protein	1	COG:Q	Secondary metabolites biosynthesis, transport and catabolism
Rv1533			1128	1733610	1734737	+	conserved hypothetical protein	1	COG:R	General function prediction only
Rv1534			678	1734734	1735411	+	transcriptional regulator	1	COG:K	Transcription
Rv1536	ileS		3126	1736519	1739644	+	isoleucyl-tRNA synthetase	1	COG:J	Translation, ribosomal structure and biogenesis
Rv1537	dinX		1392	1739856	1741247	+	DNA polymerase IV	1	COG:L	Replication, recombination and repair
Rv1539	lspA		609	1742244	1742852	+	lipoprotein signal peptidase	1	COG:U	Intracellular trafficking, secretion, and vesicular transport
Rv1539	lspA		609	1742244	1742852	+	lipoprotein signal peptidase	1	COG:M	Cell wall/membrane/envelope biogenesis
Rv1540			927	1742845	1743771	+	conserved hypothetical protein	1	COG:J	Translation, ribosomal structure and biogenesis
Rv1541c	lprI	Rv1541	594	1743778	1744371	-	lipoprotein	1	COG:S	Function unknown
Rv1543			1026	1745064	1746089	+	fatty-acyl-CoA reductase	1	COG:R	General function prediction only
Rv1543			1026	1745064	1746089	+	fatty-acyl-CoA reductase	1	COG:I	Lipid transport and metabolism
Rv1543			1026	1745064	1746089	+	fatty-acyl-CoA reductase	1	COG:Q	Secondary metabolites biosynthesis, transport and catabolism
Rv1544			804	1746094	1746897	+	ketoacyl reductase	1	COG:R	General function prediction only
Rv1547	dnaE1		3555	1747694	1751248	+	DNA polymerase III alpha chain	1	COG:L	Replication, recombination and repair
Rv1548c	PPE21	Rv1548	2037	1751297	1753333	-	PPE family protein	1	COG:N	Cell motility
Rv1549	fadD11.1		528	1753510	1754037	+	fatty-acid-CoA ligase fadD11_1	1	COG:I	Lipid transport and metabolism
Rv1550	fadD11		1716	1753716	1755431	+	fatty-acid-CoA ligase	1	COG:I	Lipid transport and metabolism
Rv1551	plsB1		1866	1755445	1757310	+	acyltransferase	1	COG:I	Lipid transport and metabolism
Rv1552	frdA		1752	1757681	1759432	+	fumarate reductase flavoprotein subunit	1	COG:C	Energy production and conversion
Rv1553	frdB		744	1759435	1760178	+	fumarate reductase iron-sulfur subunit	1	COG:C	Energy production and conversion
Rv1556			609	1760997	1761605	+	regulatory protein	1	COG:K	Transcription
Rv1557	mmpL6		1194	1761744	1762937	+	transmembrane transport protein	1	COG:R	General function prediction only
Rv1559	ilvA		1290	1763428	1764717	+	threonine dehydratase	1	COG:E	Amino acid transport and metabolism
Rv1560			219	1764755	1764973	+	conserved hypothetical protein	1	COG:K	Transcription
Rv1561			405	1764979	1765383	+	conserved hypothetical protein	1	COG:R	General function prediction only
Rv1562c	treZ	Rv1562	1743	1765400	1767142	-	maltooligosyltrehalose trehalohydrolase	1	COG:G	Carbohydrate transport and metabolism
Rv1563c	treY	Rv1563	2298	1767135	1769432	-	maltooligosyltrehalose synthase	1	COG:G	Carbohydrate transport and metabolism
Rv1564c	treX	Rv1564	2166	1769436	1771601	-	maltooligosyltrehalose synthase	1	COG:G	Carbohydrate transport and metabolism
Rv1565c		Rv1565	2190	1771640	1773829	-	conserved membrane protein	1	COG:I	Lipid transport and metabolism
Rv1566c		Rv1566	693	1773928	1774620	-	invasion-associated protein	1	COG:M	Cell wall/membrane/envelope biogenesis
Rv1568	bioA		1314	1775392	1776705	+	adenosylmethionine-8-amino-7-oxononanoate aminotransferase	1	COG:H	Coenzyme transport and metabolism
Rv1569	bioF1		1161	1776702	1777862	+	8-amino-7-oxononanoate synthase	1	COG:H	Coenzyme transport and metabolism
Rv1570	bioD		681	1777859	1778539	+	dethiobiotin synthetase	1	COG:H	Coenzyme transport and metabolism
Rv1576c		Rv1576	1422	1780643	1782064	-	phiRv1 phage protein	1	COG:R	General function prediction only
Rv1577c		Rv1577	513	1782072	1782584	-	phiRv1 phage protein	1	COG:R	General function prediction only
Rv1578c		Rv1578	471	1782758	1783228	-	phiRv1 phage protein	1	COG:L	Replication, recombination and repair
Rv1582c		Rv1582	1416	1784497	1785912	-	phiRv1 phage protein	1	COG:R	General function prediction only
Rv1586c		Rv1586	1410	1787096	1788505	-	phiRv1 integrase	1	COG:L	Replication, recombination and repair
Rv1589	bioB		1050	1790284	1791333	+	biotin synthetase	1	COG:H	Coenzyme transport and metabolism
Rv1593c		Rv1593	711	1793997	1794707	-	conserved hypothetical protein	1	COG:F	Nucleotide transport and metabolism
Rv1595	nadB		1584	1795805	1797388	+	L-aspartate oxidase	1	COG:H	Coenzyme transport and metabolism
Rv1596	nadC		858	1797388	1798245	+	nicotinate-nucleotide pyrophosphatase	1	COG:H	Coenzyme transport and metabolism
Rv1600	hisC1		1143	1800896	1802038	+	histidinol-phosphate aminotransferase	1	COG:E	Amino acid transport and metabolism
Rv1602	hisH		621	1802664	1803284	+	amidotransferase	1	COG:E	Amino acid transport and metabolism
Rv1603	hisA		738	1803294	1804031	+	phosphoribosylformimino-5-aminoimidazole carboxamide ribotide isomerase	1	COG:E	Amino acid transport and metabolism
Rv1604	impA		813	1804039	1804851	+	inositol-monophosphatase	1	COG:G	Carbohydrate transport and metabolism
Rv1605	hisF		804	1804853	1805656	+	cyclase	1	COG:E	Amino acid transport and metabolism
Rv1607	chaA		1083	1806181	1807263	+	ionic transporter membrane protein	1	COG:P	Inorganic ion transport and metabolism
Rv1608c	bcpB	Rv1608	465	1807298	1807762	-	peroxidoxin	1	COG:O	Posttranslational modification, protein turnover, chaperones
Rv1609	trpE		1551	1807903	1809453	+	anthranilate synthase component I	1	COG:E	Amino acid transport and metabolism
Rv1609	trpE		1551	1807903	1809453	+	anthranilate synthase component I	1	COG:H	Coenzyme transport and metabolism
Rv1611	trpC		819	1810240	1811058	+	indole-3-glycerol phosphate synthase	1	COG:E	Amino acid transport and metabolism
Rv1612	trpB		1233	1811127	1812359	+	tryptophan synthase, beta subunit	1	COG:E	Amino acid transport and metabolism
Rv1613	trpA		813	1812359	1813171	+	tryptophan synthase, alpha subunit	1	COG:E	Amino acid transport and metabolism
Rv1615			441	1815253	1815693	+	hypothetical membrane protein	1	COG:S	Function unknown
Rv1618	tesB1		903	1817615	1818517	+	acyl-CoA thioesterase II	1	COG:I	Lipid transport and metabolism
Rv1619			1455	1818575	1820029	+	conserved membrane protein	1	COG:S	Function unknown
Rv1620c	cydC	Rv1620	1731	1819963	1821693	-	transmembrane ATP-binding protein ABC transporter	1	COG:V	Defense mechanisms
Rv1621c	cydD	Rv1621	1584	1821690	1823273	-	transmembrane ATP-binding protein ABC transporter	1	COG:C	Energy production and conversion
Rv1621c	cydD	Rv1621	1584	1821690	1823273	-	transmembrane ATP-binding protein ABC transporter	1	COG:O	Posttranslational modification, protein turnover, chaperones
Rv1622c	cydB	Rv1622	1041	1823360	1824400	-	membrane cytochrome D ubiquinol oxidase subunit II	1	COG:C	Energy production and conversion
Rv1623c	cydA	Rv1623	1458	1824430	1825887	-	membrane cytochrome D ubiquinol oxidase subunit I	1	COG:C	Energy production and conversion
Rv1624c		Rv1624	588	1825998	1826585	-	conserved membrane protein	1	COG:S	Function unknown
Rv1625c	cya	Rv1625	1332	1826614	1827945	-	membrane-anchored adenylyl cyclase	1	COG:T	Signal transduction mechanisms
Rv1627c		Rv1627	1209	1828865	1830073	-	nonspecific lipid-transfer protein	1	COG:I	Lipid transport and metabolism
Rv1629	polA		2715	1830665	1833379	+	DNA polymerase I	1	COG:L	Replication, recombination and repair
Rv1629	polA		2715	1830665	1833379	+	DNA polymerase I	1	COG:L	Replication, recombination and repair
Rv1630	rpsA		1446	1833542	1834987	+	30S ribosomal protein S1	1	COG:J	Translation, ribosomal structure and biogenesis
Rv1631	coaE		1224	1835013	1836236	+	dephospho-CoA kinase	1	COG:H	Coenzyme transport and metabolism
Rv1632c		Rv1632	444	1836387	1836830	-	hypothetical protein	1	COG:S	Function unknown
Rv1633	uvrB		2097	1837075	1839171	+	excinuclease ABC subunit B	1	COG:L	Replication, recombination and repair
Rv1635c		Rv1635	1671	1840572	1842242	-	conserved membrane protein	1	COG:S	Function unknown
Rv1636	TB15.3		441	1842451	1842891	+	iron-regulated conserved hypothetical protein	1	COG:T	Signal transduction mechanisms
Rv1637c		Rv1637	795	1842898	1843692	-	conserved hypothetical protein	1	COG:R	General function prediction only
Rv1638	uvrA		2919	1843741	1846659	+	excinuclease ABC subunit A	1	COG:L	Replication, recombination and repair
Rv1638A			258	1846716	1846973	-	conserved hypothetical protein	1	COG:T	Signal transduction mechanisms
Rv1638A			258	1846716	1846973	-	conserved hypothetical protein	1	COG:K	Transcription
Rv1639c		Rv1639	1470	1846989	1848458	-	conserved membrane protein	1	COG:R	General function prediction only
Rv1640c	lysS	Rv1640	3519	1848517	1852035	-	lysyl-tRNA synthetase 2 lysX	1	COG:J	Translation, ribosomal structure and biogenesis
Rv1640c	lysS	Rv1640	3519	1848517	1852035	-	lysyl-tRNA synthetase 2 lysX	1	COG:S	Function unknown
Rv1641	infC		606	1852273	1852878	+	initiation factor IF-3	1	COG:J	Translation, ribosomal structure and biogenesis
Rv1642	rpmI		195	1852928	1853122	+	50S ribosomal protein L35	1	COG:J	Translation, ribosomal structure and biogenesis
Rv1644	tsnR		783	1853606	1854388	+	23S rRNA methyltransferase	1	COG:J	Translation, ribosomal structure and biogenesis
Rv1645c		Rv1645	1056	1854399	1855454	-	conserved hypothetical protein	1	COG:S	Function unknown
Rv1647			951	1856774	1857724	+	conserved hypothetical protein	1	COG:T	Signal transduction mechanisms
Rv1649	pheS		1026	1858733	1859758	+	phenylalanyl-tRNA synthetase alpha chain	1	COG:J	Translation, ribosomal structure and biogenesis
Rv1650	pheT		2496	1859758	1862253	+	phenylalanyl-tRNA synthetase beta chain	1	COG:J	Translation, ribosomal structure and biogenesis
Rv1650	pheT		2496	1859758	1862253	+	phenylalanyl-tRNA synthetase beta chain	1	COG:R	General function prediction only
Rv1652	argC		1059	1865576	1866634	+	N-acetl-gamma-glutamyl-phoshate reductase	1	COG:E	Amino acid transport and metabolism
Rv1654	argB		885	1867842	1868726	+	acetylglutamate kinase	1	COG:E	Amino acid transport and metabolism
Rv1655	argD		1203	1868723	1869925	+	acetylornithine aminotransferase	1	COG:E	Amino acid transport and metabolism
Rv1656	argF		924	1869922	1870845	+	ornithine carbamoyltransferase	1	COG:E	Amino acid transport and metabolism
Rv1657	argR		513	1870842	1871354	+	arginine repressor	1	COG:K	Transcription
Rv1658	argG		1197	1871363	1872559	+	argininosuccinate synthase	1	COG:E	Amino acid transport and metabolism
Rv1659	argH		1413	1872639	1874051	+	argininosuccinate lyase	1	COG:E	Amino acid transport and metabolism
Rv1660	pks10		1062	1874160	1875221	+	chalcone synthase	1	COG:Q	Secondary metabolites biosynthesis, transport and catabolism
Rv1661	pks7		6381	1875304	1881684	+	polyketide synthase	1	COG:Q	Secondary metabolites biosynthesis, transport and catabolism
Rv1662	pks8		4809	1881704	1886512	+	polyketide synthase	1	COG:Q	Secondary metabolites biosynthesis, transport and catabolism
Rv1664	pks9		3054	1888026	1891079	+	polyketide synthase	1	COG:Q	Secondary metabolites biosynthesis, transport and catabolism
Rv1665	pks11		1062	1891226	1892287	+	chalcone synthase	1	COG:Q	Secondary metabolites biosynthesis, transport and catabolism
Rv1666c	cyp139	Rv1666	1293	1892270	1893562	-	cytochrome P450 139	1	COG:Q	Secondary metabolites biosynthesis, transport and catabolism
Rv1667c		Rv1667	654	1893577	1894230	-	macrolide-transport ATP-binding protein ABC transporter	1	COG:R	General function prediction only
Rv1668c		Rv1668	1119	1894224	1895342	-	macrolide-transport ATP-binding protein ABC transporter	1	COG:R	General function prediction only
Rv1673c		Rv1673	933	1898300	1899232	-	conserved hypothetical protein	1	COG:E	Amino acid transport and metabolism
Rv1674c		Rv1674	657	1899260	1899916	-	transcriptional regulator	1	COG:K	Transcription
Rv1674c		Rv1674	657	1899260	1899916	-	transcriptional regulator	1	COG:P	Inorganic ion transport and metabolism
Rv1675c		Rv1675	735	1900241	1900975	-	transcriptional regulator	1	COG:T	Signal transduction mechanisms
Rv1677	dsbF		549	1901748	1902296	+	lipoprotein	1	COG:C	Energy production and conversion
Rv1677	dsbF		549	1901748	1902296	+	lipoprotein	1	COG:O	Posttranslational modification, protein turnover, chaperones
Rv1679	fadE16		1122	1903299	1904420	+	acyl-CoA dehydrogenase	1	COG:I	Lipid transport and metabolism
Rv1680			825	1904429	1905253	+	hypothetical protein	1	COG:P	Inorganic ion transport and metabolism
Rv1681	moeX		993	1905250	1906242	+	molybdopterin biosynthesis protein	1	COG:R	General function prediction only
Rv1683			3000	1907594	1910593	+	long-chain acyl-CoA synthase	1	COG:I	Lipid transport and metabolism
Rv1683			3000	1907594	1910593	+	long-chain acyl-CoA synthase	1	COG:Q	Secondary metabolites biosynthesis, transport and catabolism
Rv1683			3000	1907594	1910593	+	long-chain acyl-CoA synthase	1	COG:Q	Secondary metabolites biosynthesis, transport and catabolism
Rv1683			3000	1907594	1910593	+	long-chain acyl-CoA synthase	1	COG:I	Lipid transport and metabolism
Rv1685c		Rv1685	624	1910776	1911399	-	conserved hypothetical protein	1	COG:K	Transcription
Rv1686c		Rv1686	681	1911401	1912081	-	conserved membrane protein	1	COG:V	Defense mechanisms
Rv1687c		Rv1687	768	1912153	1912920	-	ABC transporter ATP-binding protein	1	COG:V	Defense mechanisms
Rv1689	tyrS		1275	1913602	1914876	+	tyrosyl-tRNA synthase	1	COG:J	Translation, ribosomal structure and biogenesis
Rv1692			1062	1916698	1917759	+	phosphatase	1	COG:G	Carbohydrate transport and metabolism
Rv1694	tlyA		807	1917940	1918746	+	cytotoxin|haemolysin	1	COG:J	Translation, ribosomal structure and biogenesis
Rv1695	ppnK		924	1918746	1919669	+	inorganic polyphosphate/ATP-NAD kinase	1	COG:G	Carbohydrate transport and metabolism
Rv1696	recN		1764	1919683	1921446	+	DNA repair protein	1	COG:L	Replication, recombination and repair
Rv1697			1182	1921542	1922723	+	conserved hypothetical protein	1	COG:S	Function unknown
Rv1699	pyrG		1761	1923829	1925589	+	CTP synthase	1	COG:F	Nucleotide transport and metabolism
Rv1700			624	1925582	1926205	+	conserved hypothetical protein	1	COG:L	Replication, recombination and repair
Rv1700			624	1925582	1926205	+	conserved hypothetical protein	1	COG:R	General function prediction only
Rv1703c		Rv1703	591	1929131	1929721	-	catechol-O-methyltransferase	1	COG:R	General function prediction only
Rv1704c	cycA	Rv1704	1671	1929786	1931456	-	D-serine/alanine/glycine transporter protein	1	COG:E	Amino acid transport and metabolism
Rv1707			1461	1934882	1936342	+	conserved membrane protein	1	COG:P	Inorganic ion transport and metabolism
Rv1708			957	1936360	1937316	+	initiation inhibitor protein	1	COG:D	Cell cycle control, cell division, chromosome partitioning
Rv1708			957	1936360	1937316	+	initiation inhibitor protein	1	COG:D	Cell cycle control, cell division, chromosome partitioning
Rv1709			837	1937313	1938149	+	conserved hypothetical protein	1	COG:S	Function unknown
Rv1711			765	1938838	1939602	+	conserved hypothetical protein	1	COG:J	Translation, ribosomal structure and biogenesis
Rv1712	cmk		693	1939599	1940291	+	cytidylate kinase	1	COG:F	Nucleotide transport and metabolism
Rv1713	engA		1392	1940288	1941679	+	GTP-binding protein	1	COG:R	General function prediction only
Rv1714			813	1941853	1942665	+	oxidoreductase	1	COG:Q	Secondary metabolites biosynthesis, transport and catabolism
Rv1714			813	1941853	1942665	+	oxidoreductase	1	COG:R	General function prediction only
Rv1714			813	1941853	1942665	+	oxidoreductase	1	COG:I	Lipid transport and metabolism
Rv1715	fadB3		915	1942659	1943573	+	3-hydroxybutyryl-CoA dehydrogenase	1	COG:I	Lipid transport and metabolism
Rv1716			831	1943576	1944406	+	conserved hypothetical protein	1	COG:R	General function prediction only
Rv1717			351	1944406	1944756	+	conserved hypothetical protein	1	COG:S	Function unknown
Rv1718			819	1944809	1945627	+	conserved hypothetical protein	1	COG:S	Function unknown
Rv1719			780	1945641	1946420	+	transcriptional regulator	1	COG:K	Transcription
Rv1720c		Rv1720	390	1947030	1947419	-	conserved hypothetical protein	1	COG:R	General function prediction only
Rv1722			1485	1947861	1949345	+	carboxylase	1	COG:I	Lipid transport and metabolism
Rv1723			1248	1949342	1950589	+	hydrolase	1	COG:V	Defense mechanisms
Rv1725c		Rv1725	711	1951041	1951751	-	conserved hypothetical protein	1	COG:K	Transcription
Rv1726			1386	1951852	1953237	+	oxidoreductase	1	COG:C	Energy production and conversion
Rv1729c		Rv1729	939	1954631	1955569	-	conserved hypothetical protein	1	COG:Q	Secondary metabolites biosynthesis, transport and catabolism
Rv1730c		Rv1730	1554	1955692	1957245	-	penicillin-binding protein	1	COG:V	Defense mechanisms
Rv1731	gabD2		1557	1957677	1959233	+	succinate-semialdehyde dehydrogenase [NADP+]-dependent	1	COG:C	Energy production and conversion
Rv1732c		Rv1732	549	1959243	1959791	-	conserved hypothetical protein	1	COG:O	Posttranslational modification, protein turnover, chaperones
Rv1732c		Rv1732	549	1959243	1959791	-	conserved hypothetical protein	1	COG:C	Energy production and conversion
Rv1734c		Rv1734	243	1960774	1961016	-	conserved hypothetical protein	1	COG:C	Energy production and conversion
Rv1735c		Rv1735	498	1961291	1961788	-	hypothetical membrane protein	1	COG:P	Inorganic ion transport and metabolism
Rv1736c	narX	Rv1736	1959	1962228	1964186	-	nitrate reductase	1	COG:C	Energy production and conversion
Rv1736c	narX	Rv1736	1959	1962228	1964186	-	nitrate reductase	1	COG:C	Energy production and conversion
Rv1736c	narX	Rv1736	1959	1962228	1964186	-	nitrate reductase	1	COG:C	Energy production and conversion
Rv1737c	narK2	Rv1737	1188	1964183	1965370	-	nitrate/nitrite transporter	1	COG:P	Inorganic ion transport and metabolism
Rv1739c		Rv1739	1683	1965955	1967637	-	sulphate-transport transmembrane protein ABC transporter	1	COG:P	Inorganic ion transport and metabolism
Rv1740			213	1967705	1967917	+	conserved hypothetical protein	1	COG:S	Function unknown
Rv1741			249	1967917	1968165	+	conserved hypothetical protein	1	COG:S	Function unknown
Rv1743	pknE		1701	1969004	1970704	+	transmembrane serine/threonine-protein kinase E	1	COG:K	Transcription
Rv1743	pknE		1701	1969004	1970704	+	transmembrane serine/threonine-protein kinase E	1	COG:L	Replication, recombination and repair
Rv1743	pknE		1701	1969004	1970704	+	transmembrane serine/threonine-protein kinase E	1	COG:R	General function prediction only
Rv1743	pknE		1701	1969004	1970704	+	transmembrane serine/threonine-protein kinase E	1	COG:O	Posttranslational modification, protein turnover, chaperones
Rv1743	pknE		1701	1969004	1970704	+	transmembrane serine/threonine-protein kinase E	1	COG:T	Signal transduction mechanisms
Rv1746	pknF		1431	1972138	1973568	+	anchored-membrane serine/threonine-protein kinase	1	COG:T	Signal transduction mechanisms
Rv1746	pknF		1431	1972138	1973568	+	anchored-membrane serine/threonine-protein kinase	1	COG:K	Transcription
Rv1746	pknF		1431	1972138	1973568	+	anchored-membrane serine/threonine-protein kinase	1	COG:R	General function prediction only
Rv1747			2598	1973630	1976227	+	conserved transmembrane ATP-binding protein ABC transporter	1	COG:V	Defense mechanisms
Rv1750c	fadD1	Rv1750	1599	1977969	1979567	-	fatty-acid-CoA ligase	1	COG:Q	Secondary metabolites biosynthesis, transport and catabolism
Rv1750c	fadD1	Rv1750	1599	1977969	1979567	-	fatty-acid-CoA ligase	1	COG:I	Lipid transport and metabolism
Rv1751			1383	1979621	1981003	+	oxidoreductase	1	COG:H	Coenzyme transport and metabolism
Rv1751			1383	1979621	1981003	+	oxidoreductase	1	COG:C	Energy production and conversion
Rv1752			450	1981130	1981579	+	conserved hypothetical protein	1	COG:R	General function prediction only
Rv1753c	PPE24	Rv1753	3162	1981614	1984775	-	PPE family protein	1	COG:N	Cell motility
Rv1756c		Rv1756	885	1987745	1988629	-	transposase	1	COG:L	Replication, recombination and repair
Rv1757c		Rv1757	327	1988680	1989006	-	transposase	1	COG:L	Replication, recombination and repair
Rv1763			327	1996152	1996478	+	transposase	1	COG:L	Replication, recombination and repair
Rv1764			885	1996529	1997413	+	transposase	1	COG:L	Replication, recombination and repair
Rv1765A			216	1999142	1999357	-	transposase	1	COG:L	Replication, recombination and repair
Rv1766			270	1999737	2000006	+	conserved hypothetical protein	1	COG:S	Function unknown
Rv1766			270	1999737	2000006	+	conserved hypothetical protein	1	Pfam	PF02583.9	DUF156	Uncharacterised BCR, COG1937
Rv1766			270	1999737	2000006	+	conserved hypothetical protein	1	Pfam	PF02583.10	DUF156	Uncharacterised BCR, COG1937
Rv1767			360	2000074	2000433	+	conserved hypothetical protein	1	COG:S	Function unknown
Rv1769			1245	2002626	2003870	+	conserved hypothetical protein	1	COG:E	Amino acid transport and metabolism
Rv1770			1287	2003878	2005164	+	conserved hypothetical protein	1	COG:R	General function prediction only
Rv1771			1287	2005161	2006447	+	oxidoreductase	1	COG:C	Energy production and conversion
Rv1772			312	2006636	2006947	+	hypothetical protein	1	COG:T	Signal transduction mechanisms
Rv1773c		Rv1773	747	2007020	2007766	-	transcriptional regulator	1	COG:K	Transcription
Rv1774			1341	2007832	2009172	+	oxidoreductase	1	COG:C	Energy production and conversion
Rv1776c		Rv1776	561	2009995	2010555	-	transcriptional regulator	1	COG:K	Transcription
Rv1777	cyp144		1305	2010656	2011960	+	cytochrome P450 144	1	COG:Q	Secondary metabolites biosynthesis, transport and catabolism
Rv1785c	cyp143	Rv1785	1182	2023447	2024628	-	cytochrome P450 143	1	COG:Q	Secondary metabolites biosynthesis, transport and catabolism
Rv1786			204	2024828	2025031	+	ferredoxin	1	COG:C	Energy production and conversion
Rv1796	mycP5		1758	2033729	2035486	+	proline rich membrane-anchored mycosin	1	COG:O	Posttranslational modification, protein turnover, chaperones
Rv1798			1833	2036700	2038532	+	conserved hypothetical protein	1	COG:O	Posttranslational modification, protein turnover, chaperones
Rv1811	mgtC		705	2053443	2054147	+	Mg2+ transport ATPase C	1	COG:S	Function unknown
Rv1812c		Rv1812	1203	2054157	2055359	-	dehydrogenase	1	COG:C	Energy production and conversion
Rv1814	erg3		903	2056521	2057423	+	membrane-bound C-5 sterol desaturase	1	COG:I	Lipid transport and metabolism
Rv1817			1464	2059595	2061058	+	flavoprotein	1	COG:C	Energy production and conversion
Rv1819c		Rv1819	1920	2062809	2064728	-	drugs-transport transmembrane ATP-binding protein ABC transporter	1	COG:R	General function prediction only
Rv1820	ilvG		1644	2064799	2066442	+	acetolactate synthase	1	COG:H	Coenzyme transport and metabolism
Rv1820	ilvG		1644	2064799	2066442	+	acetolactate synthase	1	COG:E	Amino acid transport and metabolism
Rv1821	secA2		2427	2066457	2068883	+	preprotein translocase ATPase	1	COG:U	Intracellular trafficking, secretion, and vesicular transport
Rv1822	pgsA2		630	2069080	2069709	+	CDP-diacylglycerol-glycerol-3-phosphate-3-phosphatidyltransferase	1	COG:I	Lipid transport and metabolism
Rv1823			924	2069702	2070625	+	conserved hypothetical protein	1	COG:S	Function unknown
Rv1825			879	2071036	2071914	+	conserved hypothetical protein	1	COG:S	Function unknown
Rv1826	gcvH		405	2071952	2072356	+	glycine cleavage system H protein	1	COG:E	Amino acid transport and metabolism
Rv1827	cfp17		489	2072596	2073084	+	hypothetical protein	1	COG:T	Signal transduction mechanisms
Rv1828			744	2073081	2073824	+	conserved hypothetical protein	1	COG:K	Transcription
Rv1829			495	2073943	2074437	+	conserved hypothetical protein	1	COG:S	Function unknown
Rv1829			495	2073943	2074437	+	conserved hypothetical protein	1	Pfam	PF02577.6	DUF151	Uncharacterised ACR, COG1259
Rv1829			495	2073943	2074437	+	conserved hypothetical protein	1	Pfam	PF02577.7	DUF151	Uncharacterised ACR, COG1259
Rv1830			678	2074841	2075518	+	conserved hypothetical protein	1	COG:K	Transcription
Rv1832	gcvB		2826	2075877	2078702	+	glycine dehydrogenase	1	COG:E	Amino acid transport and metabolism
Rv1832	gcvB		2826	2075877	2078702	+	glycine dehydrogenase	1	COG:E	Amino acid transport and metabolism
Rv1833c		Rv1833	861	2078929	2079789	-	haloalkane dehalogenase	1	COG:R	General function prediction only
Rv1834			867	2079830	2080696	+	hydrolase	1	COG:R	General function prediction only
Rv1835c		Rv1835	1887	2080701	2082587	-	conserved hypothetical protein	1	COG:R	General function prediction only
Rv1837c	glcB	Rv1837	2226	2084756	2086981	-	malate synthase G	1	COG:C	Energy production and conversion
Rv1838c		Rv1838	396	2087257	2087652	-	conserved hypothetical protein	1	COG:R	General function prediction only
Rv1841c		Rv1841	1038	2089681	2090718	-	conserved membrane protein	1	COG:R	General function prediction only
Rv1842c		Rv1842	1368	2090718	2092085	-	conserved membrane protein	1	COG:R	General function prediction only
Rv1843c	guaB1	Rv1843	1440	2092259	2093698	-	inosine-5-monophosphate dehydrogenase	1	COG:F	Nucleotide transport and metabolism
Rv1843c	guaB1	Rv1843	1440	2092259	2093698	-	inosine-5-monophosphate dehydrogenase	1	COG:R	General function prediction only
Rv1844c	gnd1	Rv1844	1458	2093731	2095188	-	6-phosphogluconate dehydrogenase	1	COG:G	Carbohydrate transport and metabolism
Rv1845c		Rv1845	951	2095218	2096168	-	conserved membrane protein	1	COG:O	Posttranslational modification, protein turnover, chaperones
Rv1846c		Rv1846	417	2096183	2096599	-	transcriptional regulator	1	COG:K	Transcription
Rv1847			423	2096877	2097299	+	conserved hypothetical protein	1	COG:Q	Secondary metabolites biosynthesis, transport and catabolism
Rv1850	ureC		1734	2097961	2099694	+	urease alpha subunit	1	COG:E	Amino acid transport and metabolism
Rv1851	ureF		636	2099694	2100329	+	urease accessory protein	1	COG:O	Posttranslational modification, protein turnover, chaperones
Rv1852	ureG		675	2100340	2101014	+	urease accessory protein	1	COG:K	Transcription
Rv1852	ureG		675	2100340	2101014	+	urease accessory protein	1	COG:O	Posttranslational modification, protein turnover, chaperones
Rv1854c	ndh	Rv1854	1392	2101651	2103042	-	NADH dehydrogenase	1	COG:C	Energy production and conversion
Rv1855c		Rv1855	924	2103184	2104107	-	oxidoreductase	1	COG:C	Energy production and conversion
Rv1856c		Rv1856	678	2104146	2104823	-	oxidoreductase	1	COG:R	General function prediction only
Rv1856c		Rv1856	678	2104146	2104823	-	oxidoreductase	1	COG:I	Lipid transport and metabolism
Rv1856c		Rv1856	678	2104146	2104823	-	oxidoreductase	1	COG:Q	Secondary metabolites biosynthesis, transport and catabolism
Rv1857	modA		786	2104985	2105770	+	molybdate-binding lipoprotein	1	COG:P	Inorganic ion transport and metabolism
Rv1858	modB		795	2105773	2106567	+	molybdenum-transport membrane protein ABC transporter	1	COG:P	Inorganic ion transport and metabolism
Rv1859	modC		1110	2106574	2107683	+	molybdenum-transport ATP-binding protein ABC transporter	1	COG:E	Amino acid transport and metabolism
Rv1859	modC		1110	2106574	2107683	+	molybdenum-transport ATP-binding protein ABC transporter	1	COG:P	Inorganic ion transport and metabolism
Rv1862	adhA		1041	2109544	2110584	+	alcohol dehydrogenase	1	COG:R	General function prediction only
Rv1865c		Rv1865	861	2112106	2112966	-	short-chain type dehydrogenase	1	COG:I	Lipid transport and metabolism
Rv1865c		Rv1865	861	2112106	2112966	-	short-chain type dehydrogenase	1	COG:Q	Secondary metabolites biosynthesis, transport and catabolism
Rv1865c		Rv1865	861	2112106	2112966	-	short-chain type dehydrogenase	1	COG:R	General function prediction only
Rv1866			2337	2113140	2115476	+	conserved hypothetical protein	1	COG:C	Energy production and conversion
Rv1867			1485	2115764	2117248	+	conserved hypothetical protein	1	COG:I	Lipid transport and metabolism
Rv1868			2100	2117347	2119446	+	conserved hypothetical protein	1	COG:G	Carbohydrate transport and metabolism
Rv1868			2100	2117347	2119446	+	conserved hypothetical protein	1	COG:M	Cell wall/membrane/envelope biogenesis
Rv1869c		Rv1869	1236	2119460	2120695	-	reductase	1	COG:R	General function prediction only
Rv1872c	lldD2	Rv1872	1245	2121907	2123151	-	L-lactate dehydrogenase	1	COG:C	Energy production and conversion
Rv1873			438	2123174	2123611	+	conserved hypothetical protein	1	COG:S	Function unknown
Rv1876	bfrA		480	2125340	2125819	+	bacterioferritin	1	COG:P	Inorganic ion transport and metabolism
Rv1879			1137	2129377	2130513	+	conserved hypothetical protein	1	COG:R	General function prediction only
Rv1880c	cyp140	Rv1880	1317	2130541	2131857	-	cytochrome P450 140	1	COG:Q	Secondary metabolites biosynthesis, transport and catabolism
Rv1882c		Rv1882	834	2132370	2133203	-	short-chain type dehydrogenase/reductase	1	COG:Q	Secondary metabolites biosynthesis, transport and catabolism
Rv1882c		Rv1882	834	2132370	2133203	-	short-chain type dehydrogenase/reductase	1	COG:R	General function prediction only
Rv1882c		Rv1882	834	2132370	2133203	-	short-chain type dehydrogenase/reductase	1	COG:I	Lipid transport and metabolism
Rv1885c		Rv1885	600	2134273	2134872	-	conserved hypothetical protein	1	COG:E	Amino acid transport and metabolism
Rv1886c	fbpB	Rv1886	978	2134890	2135867	-	secreted fibronectin-binding protein antigen 85-B	1	COG:R	General function prediction only
Rv1888A			174	2138444	2138617	-	conserved hypothetical protein	1	COG:Q	Secondary metabolites biosynthesis, transport and catabolism
Rv1889c		Rv1889	357	2138661	2139017	-	conserved hypothetical protein	1	COG:Q	Secondary metabolites biosynthesis, transport and catabolism
Rv1894c		Rv1894	1131	2140739	2141869	-	conserved hypothetical protein	1	COG:R	General function prediction only
Rv1895			1155	2142521	2143675	+	dehydrogenase	1	COG:R	General function prediction only
Rv1895			1155	2142521	2143675	+	dehydrogenase	1	COG:E	Amino acid transport and metabolism
Rv1896c		Rv1896	912	2143535	2144446	-	conserved hypothetical protein	1	COG:Q	Secondary metabolites biosynthesis, transport and catabolism
Rv1900c	lipJ	Rv1900	1389	2146245	2147633	-	lignin peroxidase	1	COG:T	Signal transduction mechanisms
Rv1900c	lipJ	Rv1900	1389	2146245	2147633	-	lignin peroxidase	1	COG:R	General function prediction only
Rv1901	cinA		1293	2147662	2148954	+	competence damage-inducible protein A	1	COG:R	General function prediction only
Rv1901	cinA		1293	2147662	2148954	+	competence damage-inducible protein A	1	COG:R	General function prediction only
Rv1903			405	2150364	2150768	+	conserved membrane protein	1	COG:S	Function unknown
Rv1904			432	2150954	2151385	+	conserved hypothetical protein	1	COG:T	Signal transduction mechanisms
Rv1905c	aao	Rv1905	963	2151433	2152395	-	D-amino acid oxidase	1	COG:E	Amino acid transport and metabolism
Rv1908c	katG	Rv1908	2223	2153889	2156111	-	catalase-peroxidase-peroxynitritase T	1	COG:P	Inorganic ion transport and metabolism
Rv1909c	furA	Rv1909	453	2156149	2156601	-	ferric uptake regulation protein	1	COG:P	Inorganic ion transport and metabolism
Rv1910c		Rv1910	594	2156706	2157299	-	hypothetical exported protein	1	COG:R	General function prediction only
Rv1911c	lppC	Rv1911	606	2157382	2157987	-	lipoprotein	1	COG:R	General function prediction only
Rv1912c	fadB5	Rv1912	1005	2158087	2159091	-	oxidoreductase	1	COG:C	Energy production and conversion
Rv1912c	fadB5	Rv1912	1005	2158087	2159091	-	oxidoreductase	1	COG:R	General function prediction only
Rv1913			753	2159191	2159943	+	conserved hypothetical protein	1	COG:R	General function prediction only
Rv1915	aceAa		1104	2160463	2161566	+	isocitrate lyase	1	COG:C	Energy production and conversion
Rv1916	aceAb		1197	2161566	2162762	+	isocitrate lyase	1	COG:C	Energy production and conversion
Rv1918c	PPE35	Rv1918	2964	2167649	2170612	-	PPE family protein	1	COG:N	Cell motility
Rv1920			864	2171623	2172486	+	membrane protein	1	COG:I	Lipid transport and metabolism
Rv1922			1116	2174067	2175182	+	conserved lipoprotein	1	COG:V	Defense mechanisms
Rv1923	lipD		1341	2175173	2176513	+	lipase	1	COG:V	Defense mechanisms
Rv1925	fadD31		1863	2177087	2178949	+	acyl-CoA ligase	1	COG:I	Lipid transport and metabolism
Rv1925	fadD31		1863	2177087	2178949	+	acyl-CoA ligase	1	COG:Q	Secondary metabolites biosynthesis, transport and catabolism
Rv1927			774	2179673	2180446	+	conserved hypothetical protein	1	COG:S	Function unknown
Rv1927			774	2179673	2180446	+	conserved hypothetical protein	1	Pfam	PF09844.2	DUF2071	Uncharacterized conserved protein (COG2071)
Rv1927			774	2179673	2180446	+	conserved hypothetical protein	1	Pfam	PF09844.1	DUF2071	Uncharacterized conserved protein (COG2071)
Rv1928c		Rv1928	768	2180450	2181217	-	short-chain type dehydrogenase/reductase	1	COG:Q	Secondary metabolites biosynthesis, transport and catabolism
Rv1928c		Rv1928	768	2180450	2181217	-	short-chain type dehydrogenase/reductase	1	COG:I	Lipid transport and metabolism
Rv1928c		Rv1928	768	2180450	2181217	-	short-chain type dehydrogenase/reductase	1	COG:R	General function prediction only
Rv1930c		Rv1930	525	2181918	2182442	-	conserved hypothetical protein	1	COG:R	General function prediction only
Rv1931c		Rv1931	780	2182460	2183239	-	transcriptional regulator	1	COG:K	Transcription
Rv1932	tpx		498	2183372	2183869	+	thiol peroxidase	1	COG:O	Posttranslational modification, protein turnover, chaperones
Rv1933c	fadE18	Rv1933	1092	2183866	2184957	-	acyl-CoA dehydrogenase	1	COG:I	Lipid transport and metabolism
Rv1934c	fadE17	Rv1934	1230	2184959	2186188	-	acyl-CoA dehydrogenase	1	COG:I	Lipid transport and metabolism
Rv1935c	echA13	Rv1935	957	2186203	2187159	-	enoyl-CoA hydratase	1	COG:I	Lipid transport and metabolism
Rv1936			1110	2187384	2188493	+	monooxygenase	1	COG:C	Energy production and conversion
Rv1937			2520	2188496	2191015	+	oxygenase	1	COG:C	Energy production and conversion
Rv1937			2520	2188496	2191015	+	oxygenase	1	COG:H	Coenzyme transport and metabolism
Rv1937			2520	2188496	2191015	+	oxygenase	1	COG:H	Coenzyme transport and metabolism
Rv1937			2520	2188496	2191015	+	oxygenase	1	COG:C	Energy production and conversion
Rv1938	ephB		1071	2191027	2192097	+	epoxide hydrolase	1	COG:R	General function prediction only
Rv1939			516	2192094	2192609	+	oxidoreductase	1	COG:R	General function prediction only
Rv1940	ribA1		1062	2192606	2193667	+	riboflavin biosynthesis protein	1	COG:H	Coenzyme transport and metabolism
Rv1941			771	2193664	2194434	+	short-chain type dehydrogenase/reductase	1	COG:I	Lipid transport and metabolism
Rv1941			771	2193664	2194434	+	short-chain type dehydrogenase/reductase	1	COG:R	General function prediction only
Rv1941			771	2193664	2194434	+	short-chain type dehydrogenase/reductase	1	COG:Q	Secondary metabolites biosynthesis, transport and catabolism
Rv1953			312	2200938	2201249	+	conserved hypothetical protein	1	COG:R	General function prediction only
Rv1955			513	2201584	2202096	+	hypothetical protein	1	COG:S	Function unknown
Rv1959c		Rv1959	297	2203681	2203977	-	conserved hypothetical protein	1	COG:R	General function prediction only
Rv1960c		Rv1960	252	2203974	2204225	-	conserved hypothetical protein	1	COG:K	Transcription
Rv1962c		Rv1962	408	2204866	2205273	-	conserved hypothetical protein	1	COG:R	General function prediction only
Rv1963c	mce3R	Rv1963	1221	2205582	2206802	-	tetR-family transcriptional repressor	1	COG:K	Transcription
Rv1966	mce3A		1278	2209327	2210604	+	MCE-family protein	1	COG:Q	Secondary metabolites biosynthesis, transport and catabolism
Rv1967	mce3B		1029	2210601	2211629	+	MCE-family protein	1	COG:Q	Secondary metabolites biosynthesis, transport and catabolism
Rv1968	mce3C		1233	2211626	2212858	+	MCE-family protein	1	COG:Q	Secondary metabolites biosynthesis, transport and catabolism
Rv1969	mce3D		1272	2212855	2214126	+	MCE-family protein	1	COG:Q	Secondary metabolites biosynthesis, transport and catabolism
Rv1970	lprM		1134	2214123	2215256	+	MCE-family lipoprotein mce3E	1	COG:Q	Secondary metabolites biosynthesis, transport and catabolism
Rv1971	mce3F		1314	2215257	2216570	+	MCE-family protein	1	COG:Q	Secondary metabolites biosynthesis, transport and catabolism
Rv1977			1047	2219754	2220800	+	conserved hypothetical protein	1	COG:O	Posttranslational modification, protein turnover, chaperones
Rv1979c		Rv1979	1446	2221719	2223164	-	permease	1	COG:E	Amino acid transport and metabolism
Rv1981c	nrdF1	Rv1981	969	2224220	2225188	-	ribonucleoside-diphosphate reductase beta chain	1	COG:F	Nucleotide transport and metabolism
Rv1982c		Rv1982	420	2225413	2225832	-	conserved hypothetical protein	1	COG:S	Function unknown
Rv1985c		Rv1985	912	2228991	2229902	-	transcriptional regulator, lysR-family	1	COG:K	Transcription
Rv1986			600	2230011	2230610	+	conserved membrane protein	1	COG:R	General function prediction only
Rv1988			540	2231680	2232219	+	methyltransferase	1	COG:J	Translation, ribosomal structure and biogenesis
Rv1989c		Rv1989	561	2232739	2233299	-	hypothetical protein	1	COG:S	Function unknown
Rv1992c	ctpG	Rv1992	2316	2234991	2237306	-	metal cation transporting P-type ATPase	1	COG:P	Inorganic ion transport and metabolism
Rv1994c		Rv1994	357	2237628	2237984	-	transcriptional regulator	1	COG:K	Transcription
Rv1995			768	2238141	2238908	+	hypothetical protein	1	COG:S	Function unknown
Rv1996			954	2239004	2239957	+	conserved hypothetical protein	1	COG:T	Signal transduction mechanisms
Rv1997	ctpF		2718	2240159	2242876	+	metal cation transporting P-type ATPase	1	COG:P	Inorganic ion transport and metabolism
Rv1998c		Rv1998	777	2242945	2243721	-	conserved hypothetical protein	1	COG:G	Carbohydrate transport and metabolism
Rv1999c		Rv1999	1323	2243816	2245138	-	conserved membrane protein	1	COG:E	Amino acid transport and metabolism
Rv2001			753	2246832	2247584	+	conserved hypothetical protein	1	COG:I	Lipid transport and metabolism
Rv2002	fabG3		783	2247660	2248442	+	20-beta-hydroxysteroid dehydrogenase	1	COG:R	General function prediction only
Rv2002	fabG3		783	2247660	2248442	+	20-beta-hydroxysteroid dehydrogenase	1	COG:Q	Secondary metabolites biosynthesis, transport and catabolism
Rv2002	fabG3		783	2247660	2248442	+	20-beta-hydroxysteroid dehydrogenase	1	COG:I	Lipid transport and metabolism
Rv2003c		Rv2003	858	2248563	2249420	-	conserved hypothetical protein	1	COG:R	General function prediction only
Rv2003c		Rv2003	858	2248563	2249420	-	conserved hypothetical protein	1	COG:Q	Secondary metabolites biosynthesis, transport and catabolism
Rv2004c		Rv2004	1497	2249478	2250974	-	conserved hypothetical protein	1	COG:S	Function unknown
Rv2004c		Rv2004	1497	2249478	2250974	-	conserved hypothetical protein	1	COG:R	General function prediction only
Rv2005c		Rv2005	888	2250996	2251883	-	conserved hypothetical protein	1	COG:T	Signal transduction mechanisms
Rv2006	otsB1		3984	2252002	2255985	+	trehalose-6-phosphate phosphatase	1	COG:G	Carbohydrate transport and metabolism
Rv2006	otsB1		3984	2252002	2255985	+	trehalose-6-phosphate phosphatase	1	COG:G	Carbohydrate transport and metabolism
Rv2006	otsB1		3984	2252002	2255985	+	trehalose-6-phosphate phosphatase	1	COG:R	General function prediction only
Rv2007c	fdxA	Rv2007	345	2256084	2256428	-	ferredoxin	1	COG:C	Energy production and conversion
Rv2008c		Rv2008	1326	2256617	2257942	-	conserved hypothetical protein	1	COG:J	Translation, ribosomal structure and biogenesis
Rv2008c		Rv2008	1326	2256617	2257942	-	conserved hypothetical protein	1	COG:R	General function prediction only
Rv2009			243	2258030	2258272	+	conserved hypothetical protein	1	COG:K	Transcription
Rv2010			399	2258273	2258671	+	conserved hypothetical protein	1	COG:R	General function prediction only
Rv2011c		Rv2011	432	2258854	2259285	-	conserved hypothetical protein	1	COG:K	Transcription
Rv2012			495	2259326	2259820	+	conserved hypothetical protein	1	COG:R	General function prediction only
Rv2014			591	2261098	2261688	+	transposase	1	COG:L	Replication, recombination and repair
Rv2017			1041	2263998	2265038	+	transcriptional regulator	1	COG:E	Amino acid transport and metabolism
Rv2017			1041	2263998	2265038	+	transcriptional regulator	1	COG:K	Transcription
Rv2018			720	2265280	2265999	+	conserved hypothetical protein	1	COG:S	Function unknown
Rv2020c		Rv2020	300	2266421	2266720	-	conserved hypothetical protein	1	COG:R	General function prediction only
Rv2021c		Rv2021	306	2266805	2267110	-	transcriptional regulator	1	COG:K	Transcription
Rv2022c		Rv2022	606	2267119	2267724	-	conserved hypothetical protein	1	COG:S	Function unknown
Rv2024c		Rv2024	1548	2268693	2270240	-	conserved hypothetical protein	1	COG:R	General function prediction only
Rv2025c		Rv2025	999	2270750	2271748	-	conserved membrane protein	1	COG:P	Inorganic ion transport and metabolism
Rv2026c		Rv2026	885	2271863	2272747	-	conserved hypothetical protein	1	COG:T	Signal transduction mechanisms
Rv2027c		Rv2027	1722	2272787	2274508	-	histidine kinase response regulator	1	COG:T	Signal transduction mechanisms
Rv2027c		Rv2027	1722	2272787	2274508	-	histidine kinase response regulator	1	COG:T	Signal transduction mechanisms
Rv2029c	pfkB	Rv2029	1020	2275405	2276424	-	phosphofructokinase	1	COG:G	Carbohydrate transport and metabolism
Rv2030c		Rv2030	2046	2276441	2278486	-	conserved hypothetical protein	1	COG:R	General function prediction only
Rv2031c	hspX	Rv2031	435	2278498	2278932	-	heat shock protein	1	COG:O	Posttranslational modification, protein turnover, chaperones
Rv2034			324	2281294	2281617	+	arsR-type repressor protein	1	COG:K	Transcription
Rv2037c		Rv2037	975	2282747	2283721	-	conserved membrane protein	1	COG:R	General function prediction only
Rv2038c		Rv2038	1074	2283723	2284796	-	sugar-transport ATP-binding protein ABC transporter	1	COG:G	Carbohydrate transport and metabolism
Rv2039c		Rv2039	843	2284799	2285641	-	sugar-transport membrane protein ABC transporter	1	COG:G	Carbohydrate transport and metabolism
Rv2040c		Rv2040	903	2285628	2286530	-	sugar-transport membrane protein ABC transporter	1	COG:G	Carbohydrate transport and metabolism
Rv2041c		Rv2041	1320	2286527	2287846	-	sugar-binding lipoprotein	1	COG:G	Carbohydrate transport and metabolism
Rv2043c	pncA	Rv2043	561	2288681	2289241	-	pyrazinamidase/nicotinamidas	1	COG:Q	Secondary metabolites biosynthesis, transport and catabolism
Rv2045c	lipT	Rv2045	1536	2289685	2291220	-	carboxylesterase	1	COG:I	Lipid transport and metabolism
Rv2047c		Rv2047	2565	2291962	2294526	-	conserved hypothetical protein	1	COG:G	Carbohydrate transport and metabolism
Rv2047c		Rv2047	2565	2291962	2294526	-	conserved hypothetical protein	1	COG:M	Cell wall/membrane/envelope biogenesis
Rv2047c		Rv2047	2565	2291962	2294526	-	conserved hypothetical protein	1	COG:G	Carbohydrate transport and metabolism
Rv2047c		Rv2047	2565	2291962	2294526	-	conserved hypothetical protein	1	COG:G	Carbohydrate transport and metabolism
Rv2047c		Rv2047	2565	2291962	2294526	-	conserved hypothetical protein	1	COG:M	Cell wall/membrane/envelope biogenesis
Rv2048c	pks12	Rv2048	12456	2294531	2306986	-	hypothetical protein	1	COG:Q	Secondary metabolites biosynthesis, transport and catabolism
Rv2051c	ppm1	Rv2051	2625	2308131	2310755	-	polyprenol-monophosphomannose synthase	1	COG:M	Cell wall/membrane/envelope biogenesis
Rv2051c	ppm1	Rv2051	2625	2308131	2310755	-	polyprenol-monophosphomannose synthase	1	COG:M	Cell wall/membrane/envelope biogenesis
Rv2052c		Rv2052	1605	2310913	2312517	-	conserved hypothetical protein	1	COG:R	General function prediction only
Rv2054			714	2313125	2313838	+	conserved hypothetical protein	1	COG:Q	Secondary metabolites biosynthesis, transport and catabolism
Rv2056c	rpsN2	Rv2056	306	2314354	2314659	-	30S ribosomal protein S14	1	COG:J	Translation, ribosomal structure and biogenesis
Rv2057c	rpmG1	Rv2057	165	2314661	2314825	-	50S ribosomal protein L33	1	COG:J	Translation, ribosomal structure and biogenesis
Rv2058c	rpmB2	Rv2058	237	2314825	2315061	-	50S ribosomal protein L28	1	COG:J	Translation, ribosomal structure and biogenesis
Rv2059			1536	2315174	2316709	+	conserved hypothetical protein	1	COG:P	Inorganic ion transport and metabolism
Rv2060			402	2316279	2316680	+	conserved membrane protein	1	COG:P	Inorganic ion transport and metabolism
Rv2061c		Rv2061	405	2316681	2317085	-	conserved hypothetical protein	1	COG:R	General function prediction only
Rv2064	cobG		1092	2321451	2322542	+	cobalamin biosynthesis protein	1	COG:P	Inorganic ion transport and metabolism
Rv2066	cobI		1527	2323175	2324701	+	bifunctional cobI-cobJ fusion protein	1	COG:H	Coenzyme transport and metabolism
Rv2066	cobI		1527	2323175	2324701	+	bifunctional cobI-cobJ fusion protein	1	COG:H	Coenzyme transport and metabolism
Rv2068c	blaC	Rv2068	924	2325886	2326809	-	class A beta-lactamase	1	COG:V	Defense mechanisms
Rv2069	sigC		558	2326944	2327501	+	RNA polymerase sigma factor	1	COG:K	Transcription
Rv2070c	cobK	Rv2070	735	2327491	2328225	-	precorrin-6x reductase	1	COG:H	Coenzyme transport and metabolism
Rv2071c	cobM	Rv2071	756	2328222	2328977	-	precorrin-4 c11-methyltransferase	1	COG:H	Coenzyme transport and metabolism
Rv2072c	cobL	Rv2072	1173	2328974	2330146	-	precorrin-6y methyltransferase	1	COG:H	Coenzyme transport and metabolism
Rv2072c	cobL	Rv2072	1173	2328974	2330146	-	precorrin-6y methyltransferase	1	COG:H	Coenzyme transport and metabolism
Rv2073c		Rv2073	750	2330214	2330963	-	short-chain type dehydrogenase	1	COG:Q	Secondary metabolites biosynthesis, transport and catabolism
Rv2073c		Rv2073	750	2330214	2330963	-	short-chain type dehydrogenase	1	COG:I	Lipid transport and metabolism
Rv2073c		Rv2073	750	2330214	2330963	-	short-chain type dehydrogenase	1	COG:R	General function prediction only
Rv2088	pknJ		1770	2344411	2346180	+	transmembrane serine/threonine-protein kinase J	1	COG:T	Signal transduction mechanisms
Rv2088	pknJ		1770	2344411	2346180	+	transmembrane serine/threonine-protein kinase J	1	COG:K	Transcription
Rv2088	pknJ		1770	2344411	2346180	+	transmembrane serine/threonine-protein kinase J	1	COG:R	General function prediction only
Rv2089c	pepE	Rv2089	1128	2346197	2347324	-	dipeptidase	1	COG:E	Amino acid transport and metabolism
Rv2090			1182	2347373	2348554	+	5-3 exonuclease	1	COG:L	Replication, recombination and repair
Rv2092c	helY	Rv2092	2721	2349334	2352054	-	ATP-dependent DNA helicase	1	COG:L	Replication, recombination and repair
Rv2095c		Rv2095	951	2353365	2354315	-	conserved hypothetical protein	1	COG:K	Transcription
Rv2096c		Rv2096	999	2354312	2355310	-	conserved hypothetical protein	1	COG:K	Transcription
Rv2101	helZ		3042	2360240	2363281	+	helicase	1	COG:L	Replication, recombination and repair
Rv2101	helZ		3042	2360240	2363281	+	helicase	1	COG:K	Transcription
Rv2102			717	2363391	2364107	+	conserved hypothetical protein	1	COG:S	Function unknown
Rv2103c		Rv2103	435	2364086	2364520	-	conserved hypothetical protein	1	COG:R	General function prediction only
Rv2105			327	2365465	2365791	+	transposase	1	COG:L	Replication, recombination and repair
Rv2106			939	2365788	2366726	+	transposase	1	COG:L	Replication, recombination and repair
Rv2109c	prcA	Rv2109	747	2368983	2369729	-	proteasome alpha subunit	1	COG:O	Posttranslational modification, protein turnover, chaperones
Rv2110c	prcB	Rv2110	876	2369726	2370601	-	proteasome beta subunit	1	COG:O	Posttranslational modification, protein turnover, chaperones
Rv2115c		Rv2115	1830	2374461	2376290	-	ATPase	1	COG:O	Posttranslational modification, protein turnover, chaperones
Rv2118c		Rv2118	843	2377470	2378312	-	RNA methyltransferase	1	COG:J	Translation, ribosomal structure and biogenesis
Rv2119			837	2378386	2379222	+	conserved hypothetical protein	1	COG:L	Replication, recombination and repair
Rv2121c	hisG	Rv2121	855	2379806	2380660	-	ATP phosphoribosyltransferase	1	COG:E	Amino acid transport and metabolism
Rv2122c	hisE	Rv2122	282	2380663	2380944	-	phosphoribosyl-AMP pyrophosphatase	1	COG:E	Amino acid transport and metabolism
Rv2124c	metH	Rv2124	3579	2382489	2386067	-	5-methyltetrahydrofolate-homocystein methyltransferase	1	COG:E	Amino acid transport and metabolism
Rv2124c	metH	Rv2124	3579	2382489	2386067	-	5-methyltetrahydrofolate-homocystein methyltransferase	1	COG:E	Amino acid transport and metabolism
Rv2125			879	2386293	2387171	+	conserved hypothetical protein	1	COG:R	General function prediction only
Rv2127	ansP1		1470	2388616	2390085	+	L-asparagine permease	1	COG:E	Amino acid transport and metabolism
Rv2129c		Rv2129	882	2390308	2391189	-	oxidoreductase	1	COG:Q	Secondary metabolites biosynthesis, transport and catabolism
Rv2129c		Rv2129	882	2390308	2391189	-	oxidoreductase	1	COG:R	General function prediction only
Rv2129c		Rv2129	882	2390308	2391189	-	oxidoreductase	1	COG:I	Lipid transport and metabolism
Rv2130c	cysS	Rv2130	1245	2391215	2392459	-	cysteinyl-tRNA synthetase 2 cysS2	1	COG:J	Translation, ribosomal structure and biogenesis
Rv2131c	cysQ	Rv2131	804	2392517	2393320	-	monophosphatase	1	COG:P	Inorganic ion transport and metabolism
Rv2135c		Rv2135	711	2395301	2396011	-	conserved hypothetical protein	1	COG:G	Carbohydrate transport and metabolism
Rv2139	pyrD		1074	2398720	2399793	+	dihydroorotate dehydrogenase	1	COG:F	Nucleotide transport and metabolism
Rv2140c	TB18.6	Rv2140	531	2399798	2400328	-	conserved hypothetical protein	1	COG:R	General function prediction only
Rv2141c		Rv2141	1347	2400376	2401722	-	conserved hypothetical protein	1	COG:E	Amino acid transport and metabolism
Rv2143			1059	2402977	2404035	+	conserved hypothetical protein	1	COG:R	General function prediction only
Rv2145c	wag31	Rv2145	783	2404616	2405398	-	hypothetical protein	1	COG:D	Cell cycle control, cell division, chromosome partitioning
Rv2146c		Rv2146	291	2405666	2405956	-	conserved membrane protein	1	COG:S	Function unknown
Rv2147c		Rv2147	726	2406118	2406843	-	conserved hypothetical protein	1	COG:S	Function unknown
Rv2148c		Rv2148	777	2406840	2407616	-	conserved hypothetical protein	1	COG:R	General function prediction only
Rv2149c	yfiH	Rv2149	753	2407622	2408374	-	hypothetical protein	1	COG:S	Function unknown
Rv2149c	yfiH	Rv2149	753	2407622	2408374	-	hypothetical protein	1	Pfam	PF02578.6	DUF152	Uncharacterised ACR, YfiH family COG1496
Rv2157c	murF	Rv2157	1533	2417472	2419004	-	UDP-N-acetylmuramoylalanyl-D-glutamyl-2,6-diaminopimelate-D-alanyl-D-alanyl ligase	1	COG:M	Cell wall/membrane/envelope biogenesis
Rv2160A			636	2421643	2422278	-	conserved hypothetical protein	1	COG:K	Transcription
Rv2161c		Rv2161	867	2422271	2423137	-	conserved hypothetical protein	1	COG:C	Energy production and conversion
Rv2163c	pbpB	Rv2163	2040	2425048	2427087	-	penicillin-binding membrane protein	1	COG:M	Cell wall/membrane/envelope biogenesis
Rv2166c		Rv2166	432	2429427	2429858	-	conserved hypothetical protein	1	COG:S	Function unknown
Rv2167c		Rv2167	1041	2430159	2431199	-	transposase	1	COG:L	Replication, recombination and repair
Rv2168c		Rv2168	327	2431094	2431420	-	transposase	1	COG:L	Replication, recombination and repair
Rv2173	idsA2		1059	2434847	2435905	+	geranylgeranyl pyrophosphate synthetase	1	COG:H	Coenzyme transport and metabolism
Rv2176	pknL		1200	2437941	2439140	+	transmembrane serine/threonine-protein kinase L	1	COG:R	General function prediction only
Rv2176	pknL		1200	2437941	2439140	+	transmembrane serine/threonine-protein kinase L	1	COG:K	Transcription
Rv2176	pknL		1200	2437941	2439140	+	transmembrane serine/threonine-protein kinase L	1	COG:T	Signal transduction mechanisms
Rv2177c		Rv2177	666	2439282	2439947	-	transposase	1	COG:L	Replication, recombination and repair
Rv2182c		Rv2182	744	2444586	2445329	-	1-acylglycerol-3-phosphate o-acyltransferase	1	COG:I	Lipid transport and metabolism
Rv2184c		Rv2184	1140	2445807	2446946	-	conserved hypothetical protein	1	COG:P	Inorganic ion transport and metabolism
Rv2187	fadD15		1803	2448160	2449962	+	long-chain fatty-acid-CoA ligase	1	COG:I	Lipid transport and metabolism
Rv2188c		Rv2188	1158	2449993	2451150	-	conserved hypothetical protein	1	COG:M	Cell wall/membrane/envelope biogenesis
Rv2190c		Rv2190	1158	2452115	2453272	-	conserved hypothetical protein	1	COG:M	Cell wall/membrane/envelope biogenesis
Rv2191			1938	2453819	2455756	+	conserved hypothetical protein	1	COG:L	Replication, recombination and repair
Rv2191			1938	2453819	2455756	+	conserved hypothetical protein	1	COG:L	Replication, recombination and repair
Rv2192c	trpD	Rv2192	1113	2455631	2456743	-	anthranilate phosphoribosyltransferase	1	COG:E	Amino acid transport and metabolism
Rv2193	ctaE		612	2456901	2457512	+	cytochrome C oxidase subunit III	1	COG:C	Energy production and conversion
Rv2194	qcrC		843	2457553	2458395	+	ubiquinol-cytochrome C reductase qcrC cytochrome C subunit	1	COG:C	Energy production and conversion
Rv2195	qcrA		1290	2458392	2459681	+	Rieske iron-sulfur protein	1	COG:C	Energy production and conversion
Rv2196	qcrB		1650	2459678	2461327	+	ubiquinol-cytochrome C reductase qcrB cytochrome B subunit	1	COG:C	Energy production and conversion
Rv2200c	ctaC	Rv2200	1092	2463660	2464751	-	transmembrane cytochrome C oxidase subunit II	1	COG:C	Energy production and conversion
Rv2201	asnB		1959	2464997	2466955	+	asparagine synthetase	1	COG:E	Amino acid transport and metabolism
Rv2202c	cbhK	Rv2202	975	2467053	2468027	-	carbohydrate kinase	1	COG:G	Carbohydrate transport and metabolism
Rv2204c		Rv2204	357	2468931	2469287	-	conserved hypothetical protein	1	COG:S	Function unknown
Rv2207	cobT		1086	2471411	2472496	+	nicotinate-nucleotide-dimethylbenzimidazol phosphoribosyltransferase	1	COG:H	Coenzyme transport and metabolism
Rv2208	cobS		750	2472493	2473242	+	cobalamin 5-phosphate synthase	1	COG:H	Coenzyme transport and metabolism
Rv2210c	ilvE	Rv2210	1107	2474864	2475970	-	branched-chain amino acid transaminase	1	COG:H	Coenzyme transport and metabolism
Rv2210c	ilvE	Rv2210	1107	2474864	2475970	-	branched-chain amino acid transaminase	1	COG:E	Amino acid transport and metabolism
Rv2211c	gcvT	Rv2211	1140	2476042	2477181	-	aminomethyltransferase	1	COG:E	Amino acid transport and metabolism
Rv2212			1137	2477190	2478326	+	conserved hypothetical protein	1	COG:T	Signal transduction mechanisms
Rv2214c	ephD	Rv2214	1779	2479923	2481701	-	short-chain type dehydrogenase	1	COG:R	General function prediction only
Rv2214c	ephD	Rv2214	1779	2479923	2481701	-	short-chain type dehydrogenase	1	COG:R	General function prediction only
Rv2214c	ephD	Rv2214	1779	2479923	2481701	-	short-chain type dehydrogenase	1	COG:Q	Secondary metabolites biosynthesis, transport and catabolism
Rv2214c	ephD	Rv2214	1779	2479923	2481701	-	short-chain type dehydrogenase	1	COG:I	Lipid transport and metabolism
Rv2215	dlaT		1662	2481965	2483626	+	pyruvate dehydrogenase E2 component sucB	1	COG:C	Energy production and conversion
Rv2216			906	2483626	2484531	+	conserved hypothetical protein	1	COG:R	General function prediction only
Rv2217	lipB		693	2484584	2485276	+	lipoate biosynthesis protein B	1	COG:H	Coenzyme transport and metabolism
Rv2218	lipA		936	2485273	2486208	+	lipoate biosynthesis protein A	1	COG:H	Coenzyme transport and metabolism
Rv2221c	glnE	Rv2221	2985	2489369	2492353	-	glutamate-ammonia-ligase adenylyltransferase	1	COG:O	Posttranslational modification, protein turnover, chaperones
Rv2221c	glnE	Rv2221	2985	2489369	2492353	-	glutamate-ammonia-ligase adenylyltransferase	1	COG:T	Signal transduction mechanisms
Rv2223c		Rv2223	1563	2493837	2495399	-	exported protease	1	COG:R	General function prediction only
Rv2224c		Rv2224	1563	2495461	2497023	-	exported protease	1	COG:R	General function prediction only
Rv2225	panB		846	2497742	2498587	+	3-methyl-2-oxobutanoate hydroxymethyltransferase	1	COG:H	Coenzyme transport and metabolism
Rv2226			1542	2498832	2500373	+	conserved hypothetical protein	1	COG:S	Function unknown
Rv2226			1542	2498832	2500373	+	conserved hypothetical protein	1	COG:S	Function unknown
Rv2227			702	2500931	2501632	+	conserved hypothetical protein	1	COG:S	Function unknown
Rv2228c		Rv2228	1095	2501644	2502738	-	conserved hypothetical protein	1	COG:G	Carbohydrate transport and metabolism
Rv2228c		Rv2228	1095	2501644	2502738	-	conserved hypothetical protein	1	COG:L	Replication, recombination and repair
Rv2229c		Rv2229	738	2502735	2503472	-	conserved hypothetical protein	1	COG:R	General function prediction only
Rv2230c		Rv2230	1140	2503469	2504608	-	conserved hypothetical protein	1	COG:S	Function unknown
Rv2230c		Rv2230	1140	2503469	2504608	-	conserved hypothetical protein	1	COG:S	Function unknown
Rv2231c	cobC	Rv2231	1095	2504605	2505699	-	aminotransferase	1	COG:E	Amino acid transport and metabolism
Rv2232			876	2506278	2507153	+	conserved hypothetical protein	1	COG:R	General function prediction only
Rv2234	ptpA		492	2507146	2507637	+	phosphotyrosine protein phosphatase	1	COG:T	Signal transduction mechanisms
Rv2235			816	2507637	2508452	+	conserved membrane protein	1	COG:S	Function unknown
Rv2236c	cobD	Rv2236	942	2508434	2509375	-	cobalamin biosynthesis transmembrane protein	1	COG:H	Coenzyme transport and metabolism
Rv2237			768	2509489	2510256	+	conserved hypothetical protein	1	COG:S	Function unknown
Rv2238c	ahpE	Rv2238	462	2510715	2511176	-	peroxiredoxin	1	COG:O	Posttranslational modification, protein turnover, chaperones
Rv2241	aceE		2706	2512539	2515244	+	pyruvate dehydrogenase E1 component	1	COG:C	Energy production and conversion
Rv2242			1245	2515304	2516548	+	conserved hypothetical protein	1	COG:T	Signal transduction mechanisms
Rv2242			1245	2515304	2516548	+	conserved hypothetical protein	1	COG:Q	Secondary metabolites biosynthesis, transport and catabolism
Rv2243	fabD		909	2516787	2517695	+	malonyl CoA-acyl carrier protein transacylase	1	COG:I	Lipid transport and metabolism
Rv2244	acpM		348	2517771	2518118	+	meromycolate extension acyl carrier protein	1	COG:I	Lipid transport and metabolism
Rv2244	acpM		348	2517771	2518118	+	meromycolate extension acyl carrier protein	1	COG:Q	Secondary metabolites biosynthesis, transport and catabolism
Rv2245	kasA		1251	2518115	2519365	+	3-oxoacyl-[acyl-carrier protein] synthase 1	1	COG:I	Lipid transport and metabolism
Rv2245	kasA		1251	2518115	2519365	+	3-oxoacyl-[acyl-carrier protein] synthase 1	1	COG:Q	Secondary metabolites biosynthesis, transport and catabolism
Rv2246	kasB		1317	2519396	2520712	+	3-oxoacyl-[acyl-carrier protein] synthase 2	1	COG:I	Lipid transport and metabolism
Rv2246	kasB		1317	2519396	2520712	+	3-oxoacyl-[acyl-carrier protein] synthase 2	1	COG:Q	Secondary metabolites biosynthesis, transport and catabolism
Rv2247	accD6		1422	2520743	2522164	+	acetyl/propionyl-CoA carboxylase beta subunit	1	COG:I	Lipid transport and metabolism
Rv2249c	glpD1	Rv2249	1551	2523241	2524791	-	glycerol-3-phosphate dehydrogenase	1	COG:C	Energy production and conversion
Rv2250c		Rv2250	570	2524785	2525354	-	transcriptional regulator	1	COG:K	Transcription
Rv2251			1428	2525565	2526992	+	flavoprotein	1	COG:C	Energy production and conversion
Rv2252			930	2526989	2527918	+	conserved hypothetical protein	1	COG:R	General function prediction only
Rv2252			930	2526989	2527918	+	conserved hypothetical protein	1	COG:I	Lipid transport and metabolism
Rv2257c		Rv2257	819	2530004	2530822	-	conserved hypothetical protein	1	COG:V	Defense mechanisms
Rv2258c		Rv2258	1062	2530836	2531897	-	transcriptional regulator	1	COG:R	General function prediction only
Rv2258c		Rv2258	1062	2530836	2531897	-	transcriptional regulator	1	COG:Q	Secondary metabolites biosynthesis, transport and catabolism
Rv2259	adhE2		1086	2532245	2533330	+	zinc-type alcohol dehydrogenase	1	COG:C	Energy production and conversion
Rv2260			636	2533330	2533965	+	conserved hypothetical protein	1	COG:R	General function prediction only
Rv2261c		Rv2261	423	2534042	2534464	-	conserved hypothetical protein	1	COG:M	Cell wall/membrane/envelope biogenesis
Rv2262c		Rv2262	1083	2534470	2535552	-	conserved hypothetical protein	1	COG:M	Cell wall/membrane/envelope biogenesis
Rv2263			954	2535641	2536594	+	oxidoreductase	1	COG:I	Lipid transport and metabolism
Rv2263			954	2535641	2536594	+	oxidoreductase	1	COG:R	General function prediction only
Rv2263			954	2535641	2536594	+	oxidoreductase	1	COG:Q	Secondary metabolites biosynthesis, transport and catabolism
Rv2264c		Rv2264	1779	2536572	2538350	-	conserved proline rich protein	1	COG:O	Posttranslational modification, protein turnover, chaperones
Rv2266	cyp124		1287	2540104	2541390	+	cytochrome P450 124	1	COG:Q	Secondary metabolites biosynthesis, transport and catabolism
Rv2268c	cyp128	Rv2268	1470	2542807	2544276	-	cytochrome P450 128	1	COG:Q	Secondary metabolites biosynthesis, transport and catabolism
Rv2272			369	2545737	2546105	+	conserved membrane protein	1	COG:S	Function unknown
Rv2276	cyp121		1191	2547749	2548939	+	cytochrome P450 121	1	COG:Q	Secondary metabolites biosynthesis, transport and catabolism
Rv2277c		Rv2277	906	2549124	2550029	-	glycerolphosphodiesterase	1	COG:C	Energy production and conversion
Rv2278			327	2550065	2550391	+	transposase	1	COG:L	Replication, recombination and repair
Rv2279			939	2550388	2551326	+	transposase	1	COG:L	Replication, recombination and repair
Rv2280			1380	2551560	2552939	+	dehydrogenase	1	COG:C	Energy production and conversion
Rv2281	pitB		1659	2553173	2554831	+	phosphate-transport permease	1	COG:P	Inorganic ion transport and metabolism
Rv2282c		Rv2282	939	2554938	2555876	-	transcriptional regulator, lysR-family	1	COG:K	Transcription
Rv2284	lipM		1296	2556145	2557440	+	esterase	1	COG:I	Lipid transport and metabolism
Rv2286c		Rv2286	693	2558877	2559569	-	conserved hypothetical protein	1	COG:Q	Secondary metabolites biosynthesis, transport and catabolism
Rv2287	yjcE		1629	2559703	2561331	+	membrane transport protein	1	COG:P	Inorganic ion transport and metabolism
Rv2291	sseB		855	2563174	2564028	+	thiosulfate sulfurtransferase	1	COG:P	Inorganic ion transport and metabolism
Rv2293c		Rv2293	741	2564292	2565032	-	conserved hypothetical protein	1	COG:F	Nucleotide transport and metabolism
Rv2294			1224	2565327	2566550	+	aminotransferase	1	COG:E	Amino acid transport and metabolism
Rv2296			903	2567504	2568406	+	haloalkane dehalogenase	1	COG:R	General function prediction only
Rv2298			972	2569082	2570053	+	conserved hypothetical protein	1	COG:C	Energy production and conversion
Rv2299c	htpG	Rv2299	1944	2570059	2572002	-	chaperone protein	1	COG:O	Posttranslational modification, protein turnover, chaperones
Rv2300c		Rv2300	933	2572076	2573008	-	conserved hypothetical protein	1	COG:R	General function prediction only
Rv2303c		Rv2303	924	2574096	2575019	-	antibiotic-resistance protein	1	COG:R	General function prediction only
Rv2306A			594	2577108	2577701	+	conserved membrane protein	1	COG:S	Function unknown
Rv2306B			435	2577488	2577922	+	conserved membrane protein	1	COG:S	Function unknown
Rv2307c		Rv2307	846	2577851	2578696	-	conserved hypothetical protein	1	COG:R	General function prediction only
Rv2308			717	2580419	2581135	+	conserved hypothetical protein	1	COG:S	Function unknown
Rv2309c		Rv2309	456	2581843	2582298	-	integrase	1	COG:L	Replication, recombination and repair
Rv2311			525	2583884	2584408	+	conserved hypothetical protein	1	COG:L	Replication, recombination and repair
Rv2313c		Rv2313	855	2585052	2585906	-	hypothetical protein	1	COG:S	Function unknown
Rv2314c		Rv2314	1374	2585917	2587290	-	conserved hypothetical protein	1	COG:R	General function prediction only
Rv2315c		Rv2315	1518	2587287	2588804	-	conserved hypothetical protein	1	COG:R	General function prediction only
Rv2316	uspA		873	2588838	2589710	+	sugar-transport membrane protein ABC transporter	1	COG:G	Carbohydrate transport and metabolism
Rv2317	uspB		825	2589697	2590521	+	sugar-transport membrane protein ABC transporter	1	COG:G	Carbohydrate transport and metabolism
Rv2318	uspC		1323	2590518	2591840	+	periplasmic sugar-binding lipoprotein	1	COG:G	Carbohydrate transport and metabolism
Rv2319c		Rv2319	879	2591848	2592726	-	hypothetical protein	1	COG:T	Signal transduction mechanisms
Rv2320c	rocE	Rv2320	1431	2592723	2594153	-	cationic amino acid transport membrane protein	1	COG:E	Amino acid transport and metabolism
Rv2321c	rocD2	Rv2321	546	2594154	2594699	-	ornithine aminotransferase	1	COG:E	Amino acid transport and metabolism
Rv2322c	rocD1	Rv2322	666	2594699	2595364	-	ornithine aminotransferase	1	COG:E	Amino acid transport and metabolism
Rv2323c		Rv2323	909	2595361	2596269	-	conserved hypothetical protein	1	COG:E	Amino acid transport and metabolism
Rv2324			447	2596334	2596780	+	transcriptional regulator, asnC-family	1	COG:K	Transcription
Rv2325c		Rv2325	849	2597009	2597857	-	conserved hypothetical protein	1	COG:P	Inorganic ion transport and metabolism
Rv2326c		Rv2326	2094	2597854	2599947	-	transmembrane ATP-binding protein ABC transorter	1	COG:P	Inorganic ion transport and metabolism
Rv2327			492	2599988	2600479	+	conserved hypothetical protein	1	COG:K	Transcription
Rv2329c	narK1	Rv2329	1548	2601914	2603461	-	nitrite extrusion protein 1	1	COG:P	Inorganic ion transport and metabolism
Rv2331A			339	2604740	2605078	+	hypothetical protein	1	COG:P	Inorganic ion transport and metabolism
Rv2332	mez		1647	2605108	2606754	+	NAD-dependent malate oxidoreductase	1	COG:C	Energy production and conversion
Rv2334	cysK1		933	2608796	2609728	+	cysteine synthase A	1	COG:E	Amino acid transport and metabolism
Rv2335	cysE		690	2609732	2610421	+	serine acetyltransferase	1	COG:E	Amino acid transport and metabolism
Rv2338c	moeW	Rv2338	957	2613107	2614063	-	molybdopterin biosynthesis protein	1	COG:H	Coenzyme transport and metabolism
Rv2339	mmpL9		2889	2614693	2617581	+	transmembrane transport protein	1	COG:R	General function prediction only
Rv2343c	dnaG	Rv2343	1920	2620533	2622452	-	DNA primase	1	COG:L	Replication, recombination and repair
Rv2344c	dgt	Rv2344	1296	2622457	2623752	-	deoxyguanosine triphosphate triphosphohydrolase	1	COG:F	Nucleotide transport and metabolism
Rv2345			1983	2623821	2625803	+	conserved membrane protein	1	COG:R	General function prediction only
Rv2354			327	2635628	2635954	+	transposase	1	COG:L	Replication, recombination and repair
Rv2355			939	2635951	2636889	+	transposase	1	COG:L	Replication, recombination and repair
Rv2357c	glyS	Rv2357	1392	2639673	2641064	-	glycyl-tRNA synthetase	1	COG:J	Translation, ribosomal structure and biogenesis
Rv2358			408	2641246	2641653	+	transcriptional regulator, arsR-family	1	COG:K	Transcription
Rv2359	furB		393	2641650	2642042	+	ferric uptake regulation protein	1	COG:P	Inorganic ion transport and metabolism
Rv2362c	recO	Rv2362	798	2643461	2644258	-	conserved hypothetical protein	1	COG:L	Replication, recombination and repair
Rv2364c	era	Rv2364	903	2645771	2646673	-	GTP-binding protein	1	COG:R	General function prediction only
Rv2366c		Rv2366	1308	2647060	2648367	-	conserved membrane protein	1	COG:R	General function prediction only
Rv2367c		Rv2367	549	2648364	2648912	-	hypothetical protein	1	COG:R	General function prediction only
Rv2368c	phoH1	Rv2368	1059	2648916	2649974	-	phosphate starvation-inducible protein	1	COG:T	Signal transduction mechanisms
Rv2372c		Rv2372	789	2652037	2652825	-	conserved hypothetical protein	1	COG:S	Function unknown
Rv2373c	dnaJ2	Rv2373	1149	2652839	2653987	-	chaperone protein	1	COG:O	Posttranslational modification, protein turnover, chaperones
Rv2374c	hrcA	Rv2374	1032	2654062	2655093	-	heat shock protein transcriptional repressor	1	COG:K	Transcription
Rv2378c	mbtG	Rv2378	1296	2656408	2657703	-	lysine-N-oxygenase	1	COG:Q	Secondary metabolites biosynthesis, transport and catabolism
Rv2379c	mbtF	Rv2379	4386	2657700	2662085	-	peptide synthetase	1	COG:Q	Secondary metabolites biosynthesis, transport and catabolism
Rv2380c	mbtE	Rv2380	5049	2662067	2667115	-	peptide synthetase	1	COG:Q	Secondary metabolites biosynthesis, transport and catabolism
Rv2381c	mbtD	Rv2381	3015	2667255	2670269	-	polyketide synthetase	1	COG:Q	Secondary metabolites biosynthesis, transport and catabolism
Rv2382c	mbtC	Rv2382	1335	2670269	2671603	-	polyketide synthetase	1	COG:Q	Secondary metabolites biosynthesis, transport and catabolism
Rv2383c	mbtB	Rv2383	4245	2671593	2675837	-	phenyloxazoline synthase	1	COG:Q	Secondary metabolites biosynthesis, transport and catabolism
Rv2383c	mbtB	Rv2383	4245	2671593	2675837	-	phenyloxazoline synthase	1	COG:Q	Secondary metabolites biosynthesis, transport and catabolism
Rv2384	mbtA		1698	2675936	2677633	+	bifunctional salicyl-AMP ligase/salicyl-S-arcp synthetase	1	COG:Q	Secondary metabolites biosynthesis, transport and catabolism
Rv2385	mbtJ		921	2677729	2678649	+	acetyl hydrolase	1	COG:I	Lipid transport and metabolism
Rv2386c	mbtI	Rv2386	1353	2678653	2680005	-	isochorismate synthase	1	COG:H	Coenzyme transport and metabolism
Rv2386c	mbtI	Rv2386	1353	2678653	2680005	-	isochorismate synthase	1	COG:E	Amino acid transport and metabolism
Rv2388c	hemN	Rv2388	1128	2682015	2683142	-	oxygen-independent coproporphyrinogen III oxidase	1	COG:H	Coenzyme transport and metabolism
Rv2391	nirA		1692	2684679	2686370	+	ferredoxin-dependent nitrite reductase	1	COG:P	Inorganic ion transport and metabolism
Rv2392	cysH		765	2686367	2687131	+	3-phosphoadenosine 5-phosphosulfate reductase	1	COG:H	Coenzyme transport and metabolism
Rv2392	cysH		765	2686367	2687131	+	3-phosphoadenosine 5-phosphosulfate reductase	1	COG:E	Amino acid transport and metabolism
Rv2393			846	2687128	2687973	+	conserved hypothetical protein	1	COG:S	Function unknown
Rv2395			2004	2690072	2692075	+	conserved membrane protein	1	COG:S	Function unknown
Rv2397c	cysA1	Rv2397	1056	2693909	2694964	-	sulfate-transport ATP-binding protein ABC transporter	1	COG:P	Inorganic ion transport and metabolism
Rv2398c	cysW	Rv2398	819	2694981	2695799	-	sulfate-transport membrane protein ABC transporter	1	COG:P	Inorganic ion transport and metabolism
Rv2399c	cysT	Rv2399	852	2695796	2696647	-	sulfate-transport membrane protein ABC transporter	1	COG:O	Posttranslational modification, protein turnover, chaperones
Rv2400c	subI	Rv2400	1071	2696644	2697714	-	sulfate-binding lipoprotein	1	COG:P	Inorganic ion transport and metabolism
Rv2402			1929	2698529	2700457	+	conserved hypothetical protein	1	COG:G	Carbohydrate transport and metabolism
Rv2404c	lepA	Rv2404	1962	2701287	2703248	-	GTP-binding protein	1	COG:M	Cell wall/membrane/envelope biogenesis
Rv2406c		Rv2406	429	2704009	2704437	-	conserved hypothetical protein	1	COG:R	General function prediction only
Rv2407			822	2704697	2705518	+	conserved hypothetical protein	1	COG:R	General function prediction only
Rv2409c		Rv2409	840	2706494	2707333	-	conserved hypothetical protein	1	COG:E	Amino acid transport and metabolism
Rv2410c		Rv2410	978	2707333	2708310	-	conserved hypothetical protein	1	COG:S	Function unknown
Rv2411c		Rv2411	1656	2708310	2709965	-	conserved hypothetical protein	1	COG:S	Function unknown
Rv2412	rpsT		261	2710075	2710335	+	30S ribosomal protein S20	1	COG:J	Translation, ribosomal structure and biogenesis
Rv2413c		Rv2413	951	2710351	2711301	-	conserved hypothetical protein	1	COG:L	Replication, recombination and repair
Rv2414c		Rv2414	1545	2711332	2712876	-	conserved hypothetical protein	1	COG:R	General function prediction only
Rv2415c		Rv2415	894	2712891	2713784	-	conserved hypothetical protein	1	COG:L	Replication, recombination and repair
Rv2416c	eis	Rv2416	1209	2714124	2715332	-	enhanced intracellular survival protein	1	COG:R	General function prediction only
Rv2417c		Rv2417	843	2715472	2716314	-	conserved hypothetical protein	1	COG:S	Function unknown
Rv2417c		Rv2417	843	2715472	2716314	-	conserved hypothetical protein	1	Pfam	PF02645.9	DegV	Uncharacterised protein, DegV family COG1307
Rv2417c		Rv2417	843	2715472	2716314	-	conserved hypothetical protein	1	Pfam	PF02645.8	DegV	Uncharacterised protein, DegV family COG1307
Rv2419c		Rv2419	672	2717128	2717799	-	phosphoglycerate mutase	1	COG:G	Carbohydrate transport and metabolism
Rv2421c	nadD	Rv2421	636	2718173	2718808	-	nicotinate-nucleotide adenylyltransferase	1	COG:H	Coenzyme transport and metabolism
Rv2424c		Rv2424	1002	2720776	2721777	-	transposase	1	COG:L	Replication, recombination and repair
Rv2425c		Rv2425	1443	2721866	2723308	-	conserved hypothetical protein	1	COG:R	General function prediction only
Rv2426c		Rv2426	876	2723308	2724183	-	conserved hypothetical protein	1	COG:R	General function prediction only
Rv2427c	proA	Rv2427	1248	2724230	2725477	-	gamma-glutamyl phosphate reductase protein	1	COG:E	Amino acid transport and metabolism
Rv2428	ahpC		588	2726193	2726780	+	alkyl hydroperoxide reductase C protein	1	COG:O	Posttranslational modification, protein turnover, chaperones
Rv2429	ahpD		534	2726806	2727339	+	alkyl hydroperoxide reductase D protein	1	COG:S	Function unknown
Rv2434c		Rv2434	1446	2729115	2730560	-	conserved membrane protein	1	COG:T	Signal transduction mechanisms
Rv2434c		Rv2434	1446	2729115	2730560	-	conserved membrane protein	1	COG:M	Cell wall/membrane/envelope biogenesis
Rv2435c		Rv2435	2193	2730557	2732749	-	cyclase	1	COG:N	Cell motility
Rv2435c		Rv2435	2193	2730557	2732749	-	cyclase	1	COG:T	Signal transduction mechanisms
Rv2435c		Rv2435	2193	2730557	2732749	-	cyclase	1	COG:T	Signal transduction mechanisms
Rv2436	rbsK		915	2733230	2734144	+	ribokinase	1	COG:G	Carbohydrate transport and metabolism
Rv2437			420	2734376	2734795	+	conserved hypothetical protein	1	COG:O	Posttranslational modification, protein turnover, chaperones
Rv2438c	nadE	Rv2438	2040	2734792	2736831	-	glutamine-dependent NAD(+) synthetase	1	COG:R	General function prediction only
Rv2438c	nadE	Rv2438	2040	2734792	2736831	-	glutamine-dependent NAD(+) synthetase	1	COG:H	Coenzyme transport and metabolism
Rv2439c	proB	Rv2439	1131	2737117	2738247	-	glutamate 5-kinase protein	1	COG:E	Amino acid transport and metabolism
Rv2440c	obg	Rv2440	1440	2738247	2739686	-	GTP1/obg-family GTP-binding protein	1	COG:R	General function prediction only
Rv2443	dctA		1476	2740709	2742184	+	C4-dicarboxylate-transport transmembrane protein	1	COG:C	Energy production and conversion
Rv2444c	rne	Rv2444	2862	2742123	2744984	-	ribonuclease E	1	COG:J	Translation, ribosomal structure and biogenesis
Rv2447c	folC	Rv2447	1464	2746135	2747598	-	folylpolyglutamate synthase protein	1	COG:H	Coenzyme transport and metabolism
Rv2448c	valS	Rv2448	2631	2747595	2750225	-	valyl-tRNA synthase protein	1	COG:J	Translation, ribosomal structure and biogenesis
Rv2449c		Rv2449	1260	2750313	2751572	-	conserved hypothetical protein	1	COG:S	Function unknown
Rv2453c	mobA	Rv2453	606	2753018	2753623	-	molybdopterin-guanine dinucleotide biosynthesis protein A	1	COG:H	Coenzyme transport and metabolism
Rv2454c		Rv2454	1122	2753625	2754746	-	oxidoreductase beta subunit	1	COG:C	Energy production and conversion
Rv2455c		Rv2455	1962	2754743	2756704	-	oxidoreductase alpha subunit	1	COG:C	Energy production and conversion
Rv2455c		Rv2455	1962	2754743	2756704	-	oxidoreductase alpha subunit	1	COG:C	Energy production and conversion
Rv2457c	clpX	Rv2457	1281	2758208	2759488	-	ATP-dependent clp protease ATP-binding subunit	1	COG:O	Posttranslational modification, protein turnover, chaperones
Rv2458	mmuM		909	2759779	2760687	+	homocysteine S-methyltransferase	1	COG:E	Amino acid transport and metabolism
Rv2460c	clpP2	Rv2460	645	2762531	2763175	-	ATP-dependent clp protease proteolytic subunit 2	1	COG:O	Posttranslational modification, protein turnover, chaperones
Rv2460c	clpP2	Rv2460	645	2762531	2763175	-	ATP-dependent clp protease proteolytic subunit 2	1	COG:U	Intracellular trafficking, secretion, and vesicular transport
Rv2461c	clpP1	Rv2461	603	2763172	2763774	-	ATP-dependent clp protease proteolytic subunit 1	1	COG:O	Posttranslational modification, protein turnover, chaperones
Rv2461c	clpP1	Rv2461	603	2763172	2763774	-	ATP-dependent clp protease proteolytic subunit 1	1	COG:U	Intracellular trafficking, secretion, and vesicular transport
Rv2463	lipP		1185	2765655	2766839	+	esterase/lipase	1	COG:V	Defense mechanisms
Rv2464c		Rv2464	807	2766859	2767665	-	DNA glycosylase	1	COG:L	Replication, recombination and repair
Rv2465c		Rv2465	489	2767671	2768159	-	isomerase	1	COG:G	Carbohydrate transport and metabolism
Rv2466c		Rv2466	624	2768261	2768884	-	conserved hypothetical protein	1	COG:Q	Secondary metabolites biosynthesis, transport and catabolism
Rv2467	pepN		2586	2768986	2771571	+	aminopeptidase N	1	COG:E	Amino acid transport and metabolism
Rv2469c		Rv2469	669	2772367	2773035	-	conserved hypothetical protein	1	COG:V	Defense mechanisms
Rv2475c		Rv2475	417	2776975	2777391	-	conserved hypothetical protein	1	COG:R	General function prediction only
Rv2476c	gdh	Rv2476	4875	2777388	2782262	-	NAD-dependent glutamate dehydrogenase	1	COG:E	Amino acid transport and metabolism
Rv2477c		Rv2477	1677	2782366	2784042	-	macrolide-transport ATP-binding protein ABC transporter	1	COG:R	General function prediction only
Rv2478c		Rv2478	486	2784123	2784608	-	conserved hypothetical protein	1	COG:L	Replication, recombination and repair
Rv2479c		Rv2479	1041	2784657	2785697	-	transposase	1	COG:L	Replication, recombination and repair
Rv2480c		Rv2480	327	2785592	2785918	-	transposase	1	COG:L	Replication, recombination and repair
Rv2482c	plsB2	Rv2482	2370	2786914	2789283	-	glycerol-3-phosphate acyltransferase	1	COG:I	Lipid transport and metabolism
Rv2485c	lipQ	Rv2485	1266	2792723	2793988	-	carboxylesterase	1	COG:I	Lipid transport and metabolism
Rv2486	echA14		771	2794350	2795120	+	enoyl-CoA hydratase	1	COG:I	Lipid transport and metabolism
Rv2488c		Rv2488	3414	2797467	2800880	-	transcriptional regulator, luxR-family	1	COG:K	Transcription
Rv2488c		Rv2488	3414	2797467	2800880	-	transcriptional regulator, luxR-family	1	COG:R	General function prediction only
Rv2488c		Rv2488	3414	2797467	2800880	-	transcriptional regulator, luxR-family	1	COG:T	Signal transduction mechanisms
Rv2491			624	2806665	2807288	+	conserved hypothetical protein	1	COG:R	General function prediction only
Rv2494			426	2808310	2808735	+	conserved hypothetical protein	1	COG:R	General function prediction only
Rv2495c	pdhC	Rv2495	1182	2808758	2809939	-	dihydrolipoamide S-acetyltransferase E2 component	1	COG:C	Energy production and conversion
Rv2496c	pdhB	Rv2496	1047	2809936	2810982	-	pyruvate dehydrogenase E1 component beta subunit	1	COG:C	Energy production and conversion
Rv2497c	pdhA	Rv2497	1104	2810993	2812096	-	pyruvate dehydrogenase E1 component alpha subunit	1	COG:C	Energy production and conversion
Rv2498c	citE	Rv2498	822	2812355	2813176	-	citrate (pro-3s)-lyase beta subunit	1	COG:G	Carbohydrate transport and metabolism
Rv2499c		Rv2499	558	2813173	2813730	-	oxidase regulatory-related protein	1	COG:I	Lipid transport and metabolism
Rv2500c	fadE19	Rv2500	1185	2813727	2814911	-	acyl-CoA dehydrogenase	1	COG:I	Lipid transport and metabolism
Rv2501c	accA1	Rv2501	1965	2814916	2816880	-	acetyl-/propionyl-CoA carboxylase alpha subunit	1	COG:I	Lipid transport and metabolism
Rv2502c	accD1	Rv2502	1590	2816885	2818474	-	acetyl-/propionyl-CoA carboxylase beta subunit	1	COG:I	Lipid transport and metabolism
Rv2503c	scoB	Rv2503	657	2818471	2819127	-	succinyl-CoA:3-ketoacid-coenzyme A transferase beta subunit	1	COG:I	Lipid transport and metabolism
Rv2504c	scoA	Rv2504	747	2819124	2819870	-	succinyl-CoA:3-ketoacid-coenzyme A transferase alpha subunit	1	COG:I	Lipid transport and metabolism
Rv2505c	fadD35	Rv2505	1644	2819953	2821596	-	fatty-acid-CoA ligase	1	COG:Q	Secondary metabolites biosynthesis, transport and catabolism
Rv2505c	fadD35	Rv2505	1644	2819953	2821596	-	fatty-acid-CoA ligase	1	COG:I	Lipid transport and metabolism
Rv2508c		Rv2508	1338	2823256	2824593	-	conserved alanine and leucine rich membrane protein	1	COG:R	General function prediction only
Rv2509			807	2824678	2825484	+	short-chain type dehydrogenase/reductase	1	COG:R	General function prediction only
Rv2510c		Rv2510	1602	2825488	2827089	-	conserved hypothetical protein	1	COG:R	General function prediction only
Rv2511	orn		648	2827157	2827804	+	oligoribonuclease	1	COG:A	RNA processing and modification
Rv2512c		Rv2512	1248	2828556	2829803	-	transposase	1	COG:L	Replication, recombination and repair
Rv2515c		Rv2515	1248	2831344	2832591	-	conserved hypothetical protein	1	COG:E	Amino acid transport and metabolism
Rv2518c	lppS	Rv2518	1227	2834109	2835335	-	lipoprotein	1	COG:S	Function unknown
Rv2521	bcp		474	2837684	2838157	+	bacterioferritin comigratory protein	1	COG:O	Posttranslational modification, protein turnover, chaperones
Rv2522c		Rv2522	1413	2838129	2839541	-	conserved hypothetical protein	1	COG:E	Amino acid transport and metabolism
Rv2523c	acpS	Rv2523	393	2839538	2839930	-	holo-[acyl-carrier protein] synthase	1	COG:I	Lipid transport and metabolism
Rv2524c	fas	Rv2524	9210	2840123	2849332	-	fatty-acid synthase	1	COG:I	Lipid transport and metabolism
Rv2524c	fas	Rv2524	9210	2840123	2849332	-	fatty-acid synthase	1	COG:I	Lipid transport and metabolism
Rv2524c	fas	Rv2524	9210	2840123	2849332	-	fatty-acid synthase	1	COG:I	Lipid transport and metabolism
Rv2524c	fas	Rv2524	9210	2840123	2849332	-	fatty-acid synthase	1	COG:I	Lipid transport and metabolism
Rv2524c	fas	Rv2524	9210	2840123	2849332	-	fatty-acid synthase	1	COG:Q	Secondary metabolites biosynthesis, transport and catabolism
Rv2524c	fas	Rv2524	9210	2840123	2849332	-	fatty-acid synthase	1	COG:I	Lipid transport and metabolism
Rv2527			402	2851315	2851716	+	conserved hypothetical protein	1	COG:R	General function prediction only
Rv2528c	mrr	Rv2528	921	2851751	2852671	-	restriction system protein	1	COG:V	Defense mechanisms
Rv2529			1392	2852875	2854266	+	hypothetical protein	1	COG:L	Replication, recombination and repair
Rv2530c		Rv2530	420	2854267	2854686	-	conserved hypothetical protein	1	COG:R	General function prediction only
Rv2531c		Rv2531	2844	2854938	2857781	-	amino acid decarboxylase	1	COG:E	Amino acid transport and metabolism
Rv2533c	nusB	Rv2533	471	2858254	2858724	-	N utilization substance protein B	1	COG:K	Transcription
Rv2534c	efp	Rv2534	564	2858727	2859290	-	elongation factor P	1	COG:J	Translation, ribosomal structure and biogenesis
Rv2535c	pepQ	Rv2535	1119	2859300	2860418	-	cytoplasmic peptidase	1	COG:E	Amino acid transport and metabolism
Rv2537c	aroD	Rv2537	444	2861148	2861591	-	3-dehydroquinate dehydratase	1	COG:E	Amino acid transport and metabolism
Rv2538c	aroB	Rv2538	1089	2861588	2862676	-	3-dehydroquinate synthase	1	COG:E	Amino acid transport and metabolism
Rv2539c	aroK	Rv2539	531	2862673	2863203	-	shikimate kinase	1	COG:E	Amino acid transport and metabolism
Rv2548			378	2868860	2869237	+	conserved hypothetical protein	1	COG:R	General function prediction only
Rv2549c		Rv2549	396	2869727	2870122	-	conserved hypothetical protein	1	COG:R	General function prediction only
Rv2552c	aroE	Rv2552	810	2871206	2872015	-	shikimate 5-dehydrogenase	1	COG:E	Amino acid transport and metabolism
Rv2555c	alaS	Rv2555	2715	2873771	2876485	-	alanyl-tRNA synthetase	1	COG:J	Translation, ribosomal structure and biogenesis
Rv2559c		Rv2559	1359	2878571	2879929	-	conserved alanine, leucine valine rich protein	1	COG:L	Replication, recombination and repair
Rv2560			978	2880075	2881052	+	proline and glycine rich membrane protein	1	COG:S	Function unknown
Rv2564	glnQ		993	2883342	2884334	+	glutamine-transport ATP-binding protein ABC transporter	1	COG:V	Defense mechanisms
Rv2565			1752	2884611	2886362	+	conserved hypothetical protein	1	COG:T	Signal transduction mechanisms
Rv2565			1752	2884611	2886362	+	conserved hypothetical protein	1	COG:R	General function prediction only
Rv2566			3423	2886373	2889795	+	conserved hypothetical protein	1	COG:E	Amino acid transport and metabolism
Rv2566			3423	2886373	2889795	+	conserved hypothetical protein	1	COG:S	Function unknown
Rv2567			2655	2889795	2892449	+	conserved alanine and leucine rich protein	1	COG:S	Function unknown
Rv2567			2655	2889795	2892449	+	conserved alanine and leucine rich protein	1	COG:S	Function unknown
Rv2568c		Rv2568	1026	2892446	2893471	-	conserved hypothetical protein	1	COG:S	Function unknown
Rv2569c		Rv2569	945	2893464	2894408	-	conserved hypothetical protein	1	COG:E	Amino acid transport and metabolism
Rv2570			390	2894512	2894901	+	conserved hypothetical protein	1	COG:S	Function unknown
Rv2570			390	2894512	2894901	+	conserved hypothetical protein	1	Pfam	PF04944.5	DUF661	Uncharacterised BCR (COG3801)
Rv2571c		Rv2571	1068	2894893	2895960	-	transmembrane alanine and valine and leucine rich protein	1	COG:S	Function unknown
Rv2572c	aspS	Rv2572	1791	2896013	2897803	-	aspartyl-tRNA synthetase	1	COG:J	Translation, ribosomal structure and biogenesis
Rv2573			741	2898043	2898783	+	conserved hypothetical protein	1	COG:H	Coenzyme transport and metabolism
Rv2577			1590	2900918	2902507	+	conserved hypothetical protein	1	COG:R	General function prediction only
Rv2578c		Rv2578	1023	2902509	2903531	-	conserved hypothetical protein	1	COG:L	Replication, recombination and repair
Rv2579	dhaA		903	2903639	2904541	+	haloalkane dehalogenase	1	COG:R	General function prediction only
Rv2580c	hisS	Rv2580	1272	2904821	2906092	-	histidyl-tRNA synthetase	1	COG:J	Translation, ribosomal structure and biogenesis
Rv2581c		Rv2581	675	2906089	2906763	-	glyoxalase II	1	COG:R	General function prediction only
Rv2582	ppiB		927	2906814	2907740	+	peptidyl-prolyl-cis-trans-isomerase B	1	COG:O	Posttranslational modification, protein turnover, chaperones
Rv2583c	relA	Rv2583	2373	2907826	2910198	-	GTP pyrophosphokinase	1	COG:K	Transcription
Rv2583c	relA	Rv2583	2373	2907826	2910198	-	GTP pyrophosphokinase	1	COG:T	Signal transduction mechanisms
Rv2584c	apt	Rv2584	672	2910229	2910900	-	adenine phosphoribosyltransferase	1	COG:F	Nucleotide transport and metabolism
Rv2585c		Rv2585	1674	2911004	2912677	-	conserved lipoprotein	1	COG:E	Amino acid transport and metabolism
Rv2588c	yajC	Rv2588	348	2915846	2916193	-	membrane protein secretion factor	1	COG:U	Intracellular trafficking, secretion, and vesicular transport
Rv2589	gabT		1350	2916360	2917709	+	4-aminobutyrate aminotransferase	1	COG:E	Amino acid transport and metabolism
Rv2590	fadD9		3507	2917871	2921377	+	fatty-acid-CoA ligase	1	COG:Q	Secondary metabolites biosynthesis, transport and catabolism
Rv2590	fadD9		3507	2917871	2921377	+	fatty-acid-CoA ligase	1	COG:I	Lipid transport and metabolism
Rv2592c	ruvB	Rv2592	1035	2923199	2924233	-	holliday junction DNA helicase	1	COG:L	Replication, recombination and repair
Rv2593c	ruvA	Rv2593	591	2924230	2924820	-	holliday junction DNA helicase	1	COG:L	Replication, recombination and repair
Rv2594c	ruvC	Rv2594	567	2924817	2925383	-	crossover junction endodeoxyribonuclease	1	COG:L	Replication, recombination and repair
Rv2595			246	2925492	2925737	+	conserved hypothetical protein	1	COG:K	Transcription
Rv2601	speE		1572	2928388	2929959	+	spermidine synthase	1	COG:R	General function prediction only
Rv2601A			288	2930070	2930357	+	conserved hypothetical protein	1	COG:R	General function prediction only
Rv2604c		Rv2604	597	2931693	2932289	-	conserved hypothetical protein	1	COG:H	Coenzyme transport and metabolism
Rv2605c	tesB2	Rv2605	846	2932297	2933142	-	acyl-CoA thioesterase II	1	COG:I	Lipid transport and metabolism
Rv2606c		Rv2606	900	2933171	2934070	-	pyridoxine biosynthesis protein	1	COG:H	Coenzyme transport and metabolism
Rv2607	pdxH		675	2934198	2934872	+	pyridoxamine 5-phosphate oxidase	1	COG:H	Coenzyme transport and metabolism
Rv2610c	pimA	Rv2610	1137	2937865	2939001	-	alpha-mannosyltransferase	1	COG:M	Cell wall/membrane/envelope biogenesis
Rv2611c		Rv2611	951	2939012	2939962	-	acyltransferase	1	COG:M	Cell wall/membrane/envelope biogenesis
Rv2612c	pgsA1	Rv2612	654	2939959	2940612	-	phosphatidylinositol synthase	1	COG:I	Lipid transport and metabolism
Rv2613c		Rv2613	588	2940609	2941196	-	conserved hypothetical protein	1	COG:F	Nucleotide transport and metabolism
Rv2613c		Rv2613	588	2940609	2941196	-	conserved hypothetical protein	1	COG:G	Carbohydrate transport and metabolism
Rv2613c		Rv2613	588	2940609	2941196	-	conserved hypothetical protein	1	COG:R	General function prediction only
Rv2614A			228	2943376	2943603	+	conserved hypothetical protein	1	COG:G	Carbohydrate transport and metabolism
Rv2614c	thrS	Rv2614	2079	2941189	2943267	-	threonyl-tRNA synthetase	1	COG:J	Translation, ribosomal structure and biogenesis
Rv2616			501	2945330	2945830	+	conserved hypothetical protein	1	COG:S	Function unknown
Rv2618			678	2946434	2947111	+	conserved hypothetical protein	1	COG:K	Transcription
Rv2619c		Rv2619	354	2947096	2947449	-	conserved hypothetical protein	1	COG:S	Function unknown
Rv2621c		Rv2621	675	2947884	2948558	-	transcriptional regulator	1	COG:K	Transcription
Rv2623	TB31.7		894	2949593	2950486	+	conserved hypothetical protein	1	COG:T	Signal transduction mechanisms
Rv2624c		Rv2624	819	2950489	2951307	-	conserved hypothetical protein	1	COG:T	Signal transduction mechanisms
Rv2625c		Rv2625	1182	2951322	2952503	-	conserved alanine and leucine rich membrane protein	1	COG:R	General function prediction only
Rv2626c		Rv2626	432	2952562	2952993	-	conserved hypothetical protein	1	COG:R	General function prediction only
Rv2629			1125	2955767	2956891	+	conserved hypothetical protein	1	COG:J	Translation, ribosomal structure and biogenesis
Rv2630			540	2956893	2957432	+	hypothetical protein	1	COG:S	Function unknown
Rv2636			678	2962713	2963390	+	conserved hypothetical protein	1	COG:V	Defense mechanisms
Rv2637	dedA		657	2963586	2964242	+	transmembrane protein	1	COG:S	Function unknown
Rv2638			447	2964405	2964851	+	conserved hypothetical protein	1	COG:T	Signal transduction mechanisms
Rv2640c		Rv2640	360	2965478	2965837	-	transcriptional regulator, arsR-family	1	COG:K	Transcription
Rv2641	cadI		459	2965939	2966397	+	cadmium inducible protein	1	COG:E	Amino acid transport and metabolism
Rv2642			381	2966533	2966913	+	transcriptional regulator, arsR-family	1	COG:K	Transcription
Rv2643	arsC		1497	2966910	2968406	+	arsenic-transport membrane protein	1	COG:P	Inorganic ion transport and metabolism
Rv2643	arsC		1497	2966910	2968406	+	arsenic-transport membrane protein	1	COG:T	Signal transduction mechanisms
Rv2648			327	2972160	2972486	+	transposase	1	COG:L	Replication, recombination and repair
Rv2649			987	2972435	2973421	+	transposase	1	COG:L	Replication, recombination and repair
Rv2650c		Rv2650	1440	2973795	2975234	-	phiRv2 phage protein	1	COG:R	General function prediction only
Rv2651c		Rv2651	534	2975242	2975775	-	phiRv2 phage protease	1	COG:R	General function prediction only
Rv2659c		Rv2659	1128	2979691	2980818	-	phiRv2 phage integrase	1	COG:L	Replication, recombination and repair
Rv2666			804	2983071	2983874	+	transposase	1	COG:L	Replication, recombination and repair
Rv2667	clpC2		759	2983896	2984654	+	ATP-dependent protease ATP-binding subunit	1	COG:O	Posttranslational modification, protein turnover, chaperones
Rv2670c		Rv2670	1110	2985731	2986840	-	conserved hypothetical protein	1	COG:R	General function prediction only
Rv2671	ribD		777	2986839	2987615	+	bifunctional riboflavin biosynthesis protein	1	COG:H	Coenzyme transport and metabolism
Rv2672			1587	2987682	2989268	+	secreted protease	1	COG:R	General function prediction only
Rv2675c		Rv2675	753	2991184	2991936	-	conserved hypothetical protein	1	COG:Q	Secondary metabolites biosynthesis, transport and catabolism
Rv2675c		Rv2675	753	2991184	2991936	-	conserved hypothetical protein	1	COG:R	General function prediction only
Rv2677c	hemY	Rv2677	1359	2992634	2993992	-	protoporphyrinogen oxidase	1	COG:H	Coenzyme transport and metabolism
Rv2678c	hemE	Rv2678	1074	2993989	2995062	-	uroporphyrinogen decarboxylase	1	COG:H	Coenzyme transport and metabolism
Rv2679	echA15		831	2995115	2995945	+	enoyl-CoA hydratase	1	COG:I	Lipid transport and metabolism
Rv2681			1317	2996739	2998055	+	conserved alanine rich protein	1	COG:J	Translation, ribosomal structure and biogenesis
Rv2682c	dxs1	Rv2682	1917	2998052	2999968	-	1-deoxy-D-xylulose 5-phosphate synthase	1	COG:H	Coenzyme transport and metabolism
Rv2682c	dxs1	Rv2682	1917	2998052	2999968	-	1-deoxy-D-xylulose 5-phosphate synthase	1	COG:I	Lipid transport and metabolism
Rv2684	arsA		1290	3000614	3001903	+	arsenic-transport membrane protein	1	COG:P	Inorganic ion transport and metabolism
Rv2685	arsB1		1287	3001983	3003269	+	arsenic-transport membrane protein	1	COG:P	Inorganic ion transport and metabolism
Rv2688c		Rv2688	906	3004745	3005650	-	antibiotic-transport ATP-binding protein ABC transporter	1	COG:V	Defense mechanisms
[truncated: 946 more rows]
